# Supplementary material for: Bayesian modelling of phosphorus content in wheat grain using hyperspectral reflectance data
Source: Plant Methods. 2023 Jan 20;19:6. doi: 10.1186/s13007-023-00980-9 (PMC9854047; doi:10.1186/s13007-023-00980-9)
Supplement: Supplementary file 2 — Additional file 2: Hyperspectral data. [file 13007_2023_980_MOESM2_ESM.csv]

Exp	Plot	Row	Column	Gen	Pgrain	wl_339.87	wl_340.25	wl_340.62	wl_341	wl_341.38	wl_341.76	wl_342.13	wl_342.51	wl_342.89	wl_343.27	wl_343.64	wl_344.02	wl_344.4	wl_344.77	wl_345.15	wl_345.53	wl_345.9	wl_346.28	wl_346.66	wl_347.04	wl_347.41	wl_347.79	wl_348.17	wl_348.54	wl_348.92	wl_349.3	wl_349.67	wl_350.05	wl_350.43	wl_350.8	wl_351.18	wl_351.56	wl_351.93	wl_352.31	wl_352.69	wl_353.06	wl_353.44	wl_353.82	wl_354.19	wl_354.57	wl_354.94	wl_355.32	wl_355.7	wl_356.07
x301	1101	18	1	1	1840	0	0	NA	NA	NA	NA	NA	NA	NA	NA	NA	NA	NA	NA	NA	NA	NA	NA	NA	NA	NA	NA	NA	NA	NA	NA	NA	NA	NA	NA	NA	NA	NA	NA	NA	NA	NA	NA	NA	NA	NA	NA	NA	NA
x301	1102	18	2	2	1950	0	0	NA	NA	NA	NA	NA	NA	NA	NA	NA	NA	NA	NA	NA	NA	NA	NA	NA	NA	NA	NA	NA	NA	NA	NA	NA	NA	NA	NA	NA	NA	NA	NA	NA	NA	NA	NA	NA	NA	NA	NA	NA	NA
x301	1103	18	3	3	1960	0	0	NA	NA	NA	NA	NA	NA	NA	NA	NA	NA	NA	NA	NA	NA	NA	NA	NA	NA	NA	NA	NA	NA	NA	NA	NA	NA	NA	NA	NA	NA	NA	NA	NA	NA	NA	NA	NA	NA	NA	NA	NA	NA
x301	1104	18	4	4	2200	0	0	NA	NA	NA	NA	NA	NA	NA	NA	NA	NA	NA	NA	NA	NA	NA	NA	NA	NA	NA	NA	NA	NA	NA	NA	NA	NA	NA	NA	NA	NA	NA	NA	NA	NA	NA	NA	NA	NA	NA	NA	NA	NA
x301	1105	18	5	5	2200	0	0	NA	NA	NA	NA	NA	NA	NA	NA	NA	NA	NA	NA	NA	NA	NA	NA	NA	NA	NA	NA	NA	NA	NA	NA	NA	NA	NA	NA	NA	NA	NA	NA	NA	NA	NA	NA	NA	NA	NA	NA	NA	NA
x301	1106	18	6	6	2000	0	0	NA	NA	NA	NA	NA	NA	NA	NA	NA	NA	NA	NA	NA	NA	NA	NA	NA	NA	NA	NA	NA	NA	NA	NA	NA	NA	NA	NA	NA	NA	NA	NA	NA	NA	NA	NA	NA	NA	NA	NA	NA	NA
x301	1107	18	7	7	2200	0	0	NA	NA	NA	NA	NA	NA	NA	NA	NA	NA	NA	NA	NA	NA	NA	NA	NA	NA	NA	NA	NA	NA	NA	NA	NA	NA	NA	NA	NA	NA	NA	NA	NA	NA	NA	NA	NA	NA	NA	NA	NA	NA
x301	1108	17	7	8	2100	0	0	NA	NA	NA	NA	NA	NA	NA	NA	NA	NA	NA	NA	NA	NA	NA	NA	NA	NA	NA	NA	NA	NA	NA	NA	NA	NA	NA	NA	NA	NA	NA	NA	NA	NA	NA	NA	NA	NA	NA	NA	NA	NA
x301	1109	17	6	9	1940	0	0	NA	NA	NA	NA	NA	NA	NA	NA	NA	NA	NA	NA	NA	NA	NA	NA	NA	NA	NA	NA	NA	NA	NA	NA	NA	NA	NA	NA	NA	NA	NA	NA	NA	NA	NA	NA	NA	NA	NA	NA	NA	NA
x301	1110	17	5	10	2500	0	0	NA	NA	NA	NA	NA	NA	NA	NA	NA	NA	NA	NA	NA	NA	NA	NA	NA	NA	NA	NA	NA	NA	NA	NA	NA	NA	NA	NA	NA	NA	NA	NA	NA	NA	NA	NA	NA	NA	NA	NA	NA	NA
x301	1111	17	4	11	2000	0	0	NA	NA	NA	NA	NA	NA	NA	NA	NA	NA	NA	NA	NA	NA	96.154	NA	NA	NA	NA	NA	NA	NA	NA	NA	NA	NA	NA	NA	NA	0.543	NA	0.804	NA	NA	NA	NA	NA	NA	NA	NA	NA	0
x301	1112	17	3	12	1880	0	0	NA	91.667	NA	NA	NA	NA	NA	NA	NA	NA	NA	NA	NA	NA	81.41	NA	NA	NA	NA	NA	NA	NA	NA	NA	NA	0.923	NA	NA	NA	5.978	NA	3.485	NA	NA	NA	2.59	NA	1.587	NA	NA	NA	1.975
x301	1113	17	2	13	1690	0	0	NA	54.167	NA	95.55575	NA	NA	NA	36.842	70	58.14	48.6485	30.435	NA	NA	96.154	NA	NA	NA	37.5	87.5	17.8575	0	54.054	15.385	NA	6	NA	NA	2.564	3.442	NA	1.876666667	1.102	5	NA	2.327333333	1.327	3.288	4.53475	1.562	NA	0.539
x301	1114	17	1	14	1860	0	0	8.333	54.167	NA	50	44.737	75.676	97.7275	89.4735	NA	51.1625	51.3515	95.652	NA	NA	45.72633333	NA	93.334	NA	87.5	NA	0	27.273	97.297	48.718	NA	5.84625	2.128	NA	2.564	8.514333333	NA	13.04733333	NA	2.25	8.052	6.13725	0.9955	5.499	15.814	2.846	0.215	4.069666667
x301	1115	16	1	15	2200	0	0	78.788	46.5515	18.919	24.138	90.476	75.11733333	NA	NA	7.407	55.556	NA	68.182	41.304	90.625	60.714	NA	NA	NA	36.486	NA	NA	NA	44.44433333	62.5	5.691	4.885	0.7825	1.105	NA	1.366	3.405	2.857	0.828	3.494666667	0.24	3.356	NA	2.8785	2.149	1.9795	5.656333333	8.5
x301	1116	16	2	16	1930	0	0	60.606	13.793	35.135	74.138	47.619	85.9155	NA	NA	56.4815	NA	38.889	31.818	45.65233333	NA	44.643	70	NA	82.353	31.53133333	83.3335	NA	54.167	13.889	NA	0.813	4.278333333	7.632	5.249	1.84425	2.186	NA	2.7735	1.738	5.76625	3.68	2.852666667	NA	3.166	1.719333333	6.2315	4.914	5.84375
x301	1117	16	3	17	2200	0	0	25.75775	74.138	59.459	NA	0	67.606	0	NA	20.3705	11.111	55.556	NA	64.1305	6.25	63.095	100	NA	100	39.189	NA	NA	NA	34.7225	NA	NA	7.599	4.1095	2.25575	3.62	2.914	2.599	0.672	0.717666667	4.879	2.986666667	6.544	2.695	2.467	1.75475	4.179	4.775333333	6.0625
x301	1118	16	4	18	2000	0	0	NA	NA	NA	NA	NA	NA	NA	NA	NA	NA	NA	NA	NA	NA	NA	NA	NA	NA	NA	NA	NA	NA	NA	NA	NA	NA	NA	NA	NA	NA	NA	NA	NA	NA	NA	NA	NA	NA	NA	NA	NA	NA
x301	1119	16	5	19	2700	0	0	NA	NA	NA	NA	NA	NA	NA	NA	NA	NA	NA	NA	NA	NA	NA	NA	NA	NA	NA	NA	NA	NA	NA	NA	NA	NA	NA	NA	NA	NA	NA	NA	NA	NA	NA	NA	NA	NA	NA	NA	NA	NA
x301	1120	16	6	20	1950	0	0	NA	NA	NA	NA	NA	NA	NA	NA	NA	NA	NA	NA	NA	NA	NA	NA	NA	NA	NA	NA	NA	NA	NA	NA	NA	NA	NA	NA	NA	NA	NA	NA	NA	NA	NA	NA	NA	NA	NA	NA	NA	NA
x301	1121	16	7	21	2000	0	0	NA	NA	NA	NA	NA	NA	NA	NA	NA	NA	NA	NA	NA	NA	NA	NA	NA	NA	NA	NA	NA	NA	NA	NA	NA	NA	NA	NA	NA	NA	NA	NA	NA	NA	NA	NA	NA	NA	NA	NA	NA	NA
x301	1201	15	1	1	1710	0	0	24.242	91.3795	13.514	82.759	42.85733333	75.704	NA	NA	NA	88.889	55.556	NA	14.493	47.91666667	66.66666667	43.3335	82.609	17.647	43.243	NA	0	75	45.37033333	NA	NA	4.662	2.88625	5.218	1.742	1.335666667	7.348	3.417666667	1.656	3.266	1.28	1.678	1.048	1.316	3.51	1.723	3.61625	2.925
x301	1202	15	2	2	2300	0	0	100	NA	NA	NA	NA	56.338	NA	NA	NA	NA	NA	NA	36.9565	78.125	39.286	13.333	NA	94.118	60.8105	NA	NA	NA	51.389	NA	NA	1.341	4.892	NA	0.205	1.275	NA	2.353	NA	2.204333333	2.64	5.481	NA	NA	2.0055	6.1585	2.967	4.8125
x301	1203	15	3	3	2300	0	0	62.121	NA	NA	NA	38.095	42.6055	NA	NA	NA	NA	NA	59.091	NA	45.83333333	NA	NA	NA	76.47	NA	100	NA	NA	70.8335	NA	NA	8.238	NA	1.473	NA	2.732	NA	NA	NA	1.613	NA	NA	NA	NA	NA	1.7595	1.669	2.4375
x301	1204	15	4	4	2600	0	0	NA	NA	NA	NA	NA	30.98575	NA	NA	NA	NA	NA	NA	NA	NA	85.714	NA	NA	NA	16.216	NA	NA	NA	NA	NA	NA	NA	NA	NA	1.844	NA	NA	NA	NA	3.9515	NA	NA	NA	NA	NA	NA	NA	2.625
x301	1205	15	5	5	2800	0	0	NA	75.862	NA	NA	NA	51.17366667	NA	NA	NA	NA	NA	81.818	NA	NA	NA	NA	NA	NA	NA	NA	NA	NA	NA	NA	NA	NA	NA	NA	NA	NA	NA	NA	NA	2.7415	NA	NA	NA	NA	NA	2.786	4.59	1.9375
x301	1206	15	6	6	2800	0	0	NA	NA	NA	NA	NA	29.5775	NA	NA	NA	NA	NA	45.455	NA	NA	NA	NA	NA	NA	NA	NA	NA	NA	NA	NA	NA	NA	NA	NA	NA	NA	NA	NA	NA	NA	NA	NA	NA	NA	NA	0.44	0	3.3125
x301	1207	15	7	7	2700	0	0	NA	NA	NA	NA	NA	13.38	NA	NA	NA	NA	NA	NA	NA	NA	NA	NA	NA	NA	NA	NA	NA	NA	NA	NA	NA	NA	0.196	NA	NA	NA	NA	NA	NA	2.258	NA	NA	NA	NA	NA	NA	NA	NA
x301	1208	14	7	8	2900	0	0	NA	NA	NA	NA	NA	23.944	NA	NA	NA	NA	NA	13.636	NA	NA	NA	NA	NA	NA	NA	NA	NA	NA	NA	NA	NA	NA	NA	NA	NA	NA	NA	NA	NA	NA	NA	NA	NA	NA	NA	NA	NA	NA
x301	1209	14	6	9	2600	0	0	20	NA	56	NA	NA	43.75025	46.875	50	44.231	50	60	NA	NA	8.6955	100	47.8265	71.29633333	75.43875	27.673	45.161	17.857	45.238	0	60.34475	10.83333333	7.233666667	4.5835	1.3535	3.755333333	7.68	5.27475	6.21275	2.023	2.07425	6.01125	1.971	3.539666667	4.86275	1.410333333	1.505666667	6.198	8.593
x301	1210	14	5	10	2700	0	0	20	NA	68	NA	NA	69.44433333	NA	NA	23.077	NA	NA	NA	NA	30.435	NA	17.391	58.333	59.649	34.591	72.043	41.964	66.66666667	0	77.01166667	25	4.109	2.5835	3.981	6.586	6.86275	7.578	6.9195	2.360333333	4.815	5.905	2.92	3.53975	6.17225	2.564	7.02625	4.76725	7.519
x301	1211	14	4	11	2800	0	0	NA	NA	24	NA	NA	86.111	19.79166667	NA	11.538	11.538	NA	NA	26.667	68.47825	71.428	78.2605	69.444	82.456	53.7735	53.226	28.571	NA	0	67.24133333	7.708333333	4.4705	5.20825	3.715666667	3.726	7.67975	7.4665	8.29575	2.70975	3.5185	9.0875	2.95625	4.523	5.767	2.9485	2.54075	5.42325	8.27075
x301	1212	14	3	12	2200	0	0	NA	NA	NA	NA	NA	66.667	NA	NA	30.769	0	NA	NA	20	58.6955	50	65.2175	41.667	NA	44.025	46.7745	44.643	66.667	0	81.609	5.625	4.21	3.0415	1.008666667	7.972	2.941	5.68325	6.150666667	4.913333333	6.37025	8.02675	2.774	5.211333333	5.1435	1.581	3.1055	9.08825	10.04275
x301	1213	14	2	13	2200	0	0	NA	NA	16	NA	45.454	58.3335	65.625	NA	57.692	11.5385	NA	NA	73.333	34.7825	NA	32.6085	100	NA	45.91166667	29.032	78.571	71.429	0	65.517	28.75	4.456	3.777666667	0.318	3.581666667	7.72075	6.38925	5.02225	3.468333333	4.296333333	7.70875	2.8835	4.375666667	6.359	0.833	4.36025	4.41	9.34475
x301	1214	14	1	14	2200	0	0	NA	NA	82	63.637	NA	48.611	0	NA	84.6155	NA	100	NA	NA	30.435	NA	65.217	84.722	92.9825	55.6605	61.2905	NA	47.619	0	65.51725	16.875	6.076333333	6.777666667	1.592	2.368333333	5.88225	7.50375	6.95675	7.418	3.48125	7.956	0.949	2.94975	6.172	3.59	3.764333333	6.5555	8.4855
x301	1215	13	1	15	2600	0	0	NA	NA	52	NA	63.636	51.3885	NA	NA	73.077	21.795	NA	NA	NA	58.696	NA	NA	38.889	68.421	59.74866667	67.742	39.286	14.286	0	59.483	6.25	6.423666667	4.167	4.14	3.8995	7.639	6.16625	7.1055	4.1185	6	4.102	3.7225	3.39225	7.07625	2.179333333	3.325	6.13825	8.781
x301	1216	13	2	16	2500	0	0	80	NA	84	NA	45.454	19.444	NA	0	69.2305	15.385	NA	NA	93.333	100	NA	60.87	NA	87.13433333	68.55366667	0	85.714	28.571	0	90.22966667	6.875	3.4725	5.04175	1.433	2.773	3.35	3.219333333	4.3525	2.264	3.18525	4.597	3.0295	4.424666667	8.728	2.222	2.760333333	5.9595	8.3245
x301	1217	13	3	17	2900	0	0	NA	NA	NA	NA	27.273	46.29633333	NA	NA	60.25633333	84.615	20	NA	35.55566667	NA	NA	91.3045	45.37033333	69.59066667	31.132	25.8065	60.7145	42.857	0	52.5865	15.625	6.42325	4.9165	0	4.1595	7.1895	4.4205	3.4225	1.686	2.0745	5.481	1.46	4.056	4.27075	2.051	5.897	6.8535	7.3845
x301	1218	13	4	18	2600	0	0	0	NA	52	NA	81.818	8.333	31.25	55.556	NA	32.692	NA	50	40	17.391	NA	30.435	23.611	88.15775	76.415	45.1615	44.6425	NA	0	38.506	NA	3.8195	2.722333333	1.433	4.737	7.789	3.71475	3.64575	4.961333333	3.605	5.976	1.46	3.171	5.985	NA	3.137	6.28725	6.95475
x301	1219	13	5	19	3000	0	0	NA	50	86	NA	72.727	NA	87.5	19.444	84.6155	3.846	NA	NA	53.333	78.261	21.4285	NA	NA	53.216	44.654	61.29	NA	57.143	0	39.22425	2.8125	5.324	3.444333333	NA	1.906	2.2465	4.90325	4.76175	0.578	NA	2.93475	0.876	2.36	3.99	NA	2.927666667	4.261	7.116
x301	1220	13	6	20	2500	0	0	NA	83.333	52	NA	NA	36.111	35.41666667	50	NA	76.923	NA	NA	33.334	NA	NA	73.913	62.963	93.56733333	14.151	NA	NA	28.57133333	0	53.01725	NA	1.042	2.167	NA	0.693	6.046	4.049	4.910666667	3.179	4	1.768	0.146	NA	4.862666667	NA	2.676666667	3.8435	4.001
x301	1221	13	7	21	2700	0	0	33.871	61.3635	16.0715	63.636	NA	27.778	35.41666667	29.412	45.9275	NA	NA	NA	43.05566667	NA	22	8.696	NA	44.3195	NA	50.877	0	67.742	0	74.64966667	11.79933333	7.107666667	3.765666667	7.365	8.499333333	4.085	3.573666667	7.3975	3.922333333	3.141	7.88725	3.025	6.028666667	3.31175	4.654666667	4.817666667	3.36375	5.102333333
x301	2101	9	6	1	2500	0	0	0	NA	NA	83.3335	60.494	56.71625	NA	NA	0	66.1765	41.25	NA	NA	NA	72.059	35.2275	21.429	58.3335	30.357	26.7855	90.625	44.4445	22.727	68.182	11.31275	2.512	2.7385	7	1.262	7.108666667	4.992	6.60675	1.860333333	2.188	6.96975	2.530333333	2.4335	NA	3.996666667	1.434666667	1.091	0.3215
x301	2102	9	4	2	2500	0	0	NA	NA	NA	73.333	46.296	50.74625	NA	57.143	0	52.941	46.66666667	91.667	NA	NA	NA	53.409	60.714	25.00025	28.57133333	56.24975	84.375	11.111	3.409	27.273	16.201	2.036666667	5.712333333	5.20825	0.473	6.714	3.8915	8.521	3.023	0.509	10.341	3.61325	0.6635	0.742	3.03025	3.766	0.128	2.356666667
x301	2103	7	4	3	2700	0	0	89.6555	12.5	9.091	94.118	88.889	38.4615	35.87	78.06125	98.387	66.66675	NA	NA	50	NA	37.931	50	85.41666667	48.387	NA	NA	25	57.143	64.286	25.5555	14.24233333	0.239	2.886333333	12.7385	4.12175	9.46575	12.90725	4.94625	3.014	3.240666667	3.525	4.624666667	4.557666667	3.161333333	0.391	2.1375	5.4255	2.0655
x301	2104	9	2	4	2200	0	0	NA	37.5	25	28.889	66.6665	39.30366667	NA	100	0	41.176	32.5	25	NA	NA	NA	50	NA	14.44433333	50	70.5355	84.375	NA	69.697	30.682	26.816	5.838333333	3.666	8.04175	1.893	3.63325	6.0535	10.54825	3.617666667	4.58	5.682	3.8685	3.3185	NA	5.445666667	2.4685	1.733	0.214333333
x301	2105	8	1	5	2100	0	0	64.368	32.639	18.182	100	88.889	1.923	42.029	44.898	53.76366667	23.4125	42.029	NA	82.143	100	82.759	NA	56.24966667	12.9035	NA	NA	55.469	NA	100	20	15.75766667	NA	4.545	7.77675	4.301	7.241	10.59175	2.7875	2.08325	4.282666667	4.638	5.019666667	1.4005	3.161	NA	6.87	3.262333333	1.14
x301	2106	8	5	6	2900	0	0	NA	87.5	NA	83.3335	58.02466667	26.4925	NA	NA	0	88.235	40	NA	NA	NA	67.647	42.0455	27.381	10	NA	77.23225	NA	NA	NA	18.182	21.3406	8.75775	11.0248	9.1	6.66425	8.4046	6.8868	12.943	8.031	7.6334	8.8484	7.0948	5.5754	3.9766	5.797	6.5316	4.1078	1.414
x301	2107	7	1	7	2300	0	0	94.828	18.75	NA	100	0	75	56.522	28.5715	36.02133333	50.79375	25	NA	85.7145	NA	34.4825	16.667	83.85425	50.53766667	NA	NA	32.813	66.667	NA	20.741	2.72725	2.69125	4.256666667	11.9275	3.3155	12.864	10.03425	3.537333333	2.70375	3.877	NA	3.68025	4.778	4.2425	2.812	3.435	3.687666667	4.3445
x301	2108	9	1	8	2300	0	0	NA	NA	NA	0	49.9995	46.766	NA	NA	0	79.412	NA	NA	0	NA	79.412	30.682	26.7855	65	NA	47.024	NA	66.667	4.545	40.909	14.3855	2.308	6.773	8.277666667	0	5.2925	2.463	6.5315	5.064333333	5.496333333	9.73475	2.725333333	2.900666667	0.791	4.303666667	3.734	6.675	2.892
x301	2109	8	7	9	2300	0	0	100	NA	NA	63.333	59.2595	47.76133333	NA	NA	0	NA	7.5	NA	NA	NA	63.2355	38.068	32.143	43.333	30.357	52.381	71.875	33.333	86.364	46.96966667	7.542	1.4255	6.272	8.875	3.3125	7.425	5.26725	7.88275	1.292	4.122	11.02275	6.958666667	5.653666667	NA	3.16225	4.14575	1.412	5.656
x301	2110	8	6	10	2400	0	0	NA	NA	NA	43.3335	40.741	26.4925	NA	NA	0	85.294	15	70.8335	NA	16.667	NA	19.88625	42.857	6.667	NA	62.9465	53.125	NA	21.5905	27.273	27.3745	2.6475	8.0385	9.41675	2.944	10.78175	9.6305	11.78675	4.884	6.45025	11.212	5.8025	2.851333333	3.116	4.743	6.614	0.941333333	3.342
x301	2111	9	7	11	2500	0	0	NA	NA	100	0	40.741	39.17925	50	NA	0	50	30	83.3335	NA	NA	NA	82.9545	NA	21.66675	60.714	55.95233333	12.5	66.666	47.7275	NA	15.82833333	3.30975	9.010333333	7.83325	2.0505	4.54175	4.088	9.835	6.9765	4.84725	9.09075	4.574333333	3.13425	4.995333333	3.5575	2.05675	1.284	2.249
x301	2112	7	6	12	2200	0	0	80.6125	78.2605	NA	NA	38.679	25.3335	76	46.154	NA	20	52.77766667	NA	19.318	26.19	42.857	54.762	NA	NA	65.909	16.667	11.765	54.61525	26.496	NA	26.344	9.112	NA	6.4835	3.294	3.543333333	14.31675	6.43875	8.1405	10.0785	4.649666667	2.4745	7.370333333	13.92625	8.38575	7.34375	8.2325	11.13
x301	2113	7	7	13	2200	0	0	95.918	NA	NA	56.522	24.528	22	88	7.692	20	50	31.94425	20.3705	51.1365	11.905	NA	39.286	NA	NA	13.636	100	76.471	52.82066667	23.077	17.949	34.27425	4.784	NA	1.758	3.656	8.661333333	13.2355	6.572	11.57025	5.32275	7.609	NA	3.89475	8.185	5.94475	9.114333333	7.32525	9.024
x301	2114	8	3	14	2200	0	0	75.28733333	18.75	27.273	44.1175	NA	38.46133333	26.087	51.0205	54.4355	45.50266667	60.8695	NA	NA	20	0	0	50	56.98933333	NA	0	31.25025	28.571	32.143	42.963	3.636	NA	3.1385	4.48475	4.301	7.48375	6.7755	2.937666667	2.186666667	3.776	NA	3.89175	0.659	0.333	NA	5.8015	3.04975	3.134
x301	2115	7	3	15	2300	0	0	79.31	NA	40.909	64.706	NA	56.41033333	52.174	32.6532	51.2095	69.2062	72.8265	NA	55.3575	NA	NA	66.667	72.9166	63.441	NA	NA	36.97933333	33.333	NA	37.7775	27.7275	4.964	4.978333333	10.4198	5.5196	11.2622	10.4634	6.33975	5.984	5.6596	4.453	5.2454	4.118666667	1.83	2.135333333	7.3894	6.5814	1.4955
x301	2116	7	2	16	1920	0	0	72.414	NA	100	88.235	NA	51.923	80.4345	53.061	69.355	29.10066667	63.0435	71.428	NA	NA	NA	50	0	72.5805	NA	NA	43.75033333	61.905	NA	NA	20.45475	2.153	6.854333333	13.64525	6.7205	8.495	9.00525	2.877666667	3.147	5.03475	2.5045	5.16075	4.53075	2.329666667	NA	3.5115	3.68775	1.3535
x301	2117	9	5	17	3000	0	0	NA	0	NA	33.333	37.037	61.194	NA	0	0	20.5885	50	16.667	NA	16.667	94.118	37.87866667	60.714	0	NA	38.39275	54.6875	NA	63.636	81.818	21.50825	0.509	3.710333333	3.9585	7.571	3.475333333	1.7295	10.32275	2.868	3.664	6.81825	6.4235	3.736333333	4.006	2.372	2.595	0.385	0.8355
x301	2118	8	2	18	2100	0	0	95.69	11.4585	61.3635	56.86266667	72.222	34.6155	10.145	54.59225	50.8065	64.55066667	36.23166667	NA	100	80	44.8275	NA	32.639	66.66666667	NA	NA	66.667	33.333	28.571	77.7775	12.727	2.552	8.442	8.1585	0.836333333	5.7845	8.1905	2.878	4.16675	5.94625	2.505	9.391	3.075	1.498	NA	4.6185	8.156	NA
x301	2119	9	3	19	2400	0	0	NA	25	NA	64.44433333	75.926	33.831	NA	14.286	0	2.941	75.83333333	NA	NA	NA	58.824	41.66666667	53.571	56.66666667	35.714	50.4465	56.25	NA	86.364	NA	12.849	2.59675	3.44525	4.25	1.104	5.09475	4.08825	6.56875	3.204	5.343333333	10.22725	1.4965	2.24925	0	2.8985	2.40525	NA	1.028
x301	2120	7	5	20	2300	0	0	65.306	34.783	83.334	100	48.58475	20.44433333	62.66666667	NA	40	0	58.33333333	30.247	48.485	44.0475	NA	NA	NA	NA	43.1815	NA	26.4705	51.795	32.47866667	66.667	27.41925	0.683	NA	3.37	3.4585	6.693	8.391	5.684	9.25625	6.45725	2.4455	3.413	1.34025	13.22225	6.37775	5.07825	8.50125	4.1445
x301	2121	8	4	21	2500	0	0	69.8275	42.708	31.818	44.1175	27.7775	78.846	20.6525	27.211	67.204	48.8095	47.826	14.285	NA	NA	55.1725	NA	37.5	58.065	NA	NA	50	47.619	60.714	80	7.273	5.263	3.896	6.15425	6.81	10.15375	8.96225	2.937666667	3.723333333	2.083333333	NA	2.312333333	3.679	3.4945	0.8595	4.3895	4.492	NA
x301	2201	11	5	1	3300	0	0	NA	9.091	87.5	77.778	46.154	92.308	NA	31.25	NA	NA	NA	67.54366667	85.714	65.625	23.529	41.25	11.5385	62.5	NA	16.667	0	20	64.286	27.43075	8.069	3.74775	8.09325	3.327	3.6285	5.574	6.45275	6.68475	5.15075	1.667	0	7.2445	7.62	3.8725	5.119	0.8845	2.627	1.889
x301	2202	10	5	2	3100	0	0	NA	72.727	NA	88.889	23.077	7.692	15	54.6875	NA	NA	66.6665	NA	NA	93.75	47.059	82.5	87.179	37.5	NA	52.083	75	NA	NA	18.05566667	11.28733333	2.367	3.117333333	NA	2.301	1.171	1.709	3.709	2.9315	NA	NA	7.705	0.901	0.46	2.3115	NA	3.533	1.008
x301	2203	12	7	3	2800	0	0	49.46233333	65.90925	35.7145	NA	NA	60	20.513	NA	29.412	NA	NA	NA	59.375	70.213	96	NA	NA	48.361	50	15.78933333	0	NA	NA	70.33	36.06175	9.9145	2.42125	5.619	11.3545	3.8545	9.45425	4.189	0.545333333	5.42875	4.88725	6.13875	9.663	3.44975	2.952666667	4.748	2.8485	2.7025
x301	2204	11	3	4	2900	0	0	19.355	43.182	67.85733333	NA	31.4815	NA	69.231	58.823	11.765	62	0	NA	15.27766667	55.85125	37	50	NA	70.492	62.121	NA	0	32.2585	33.3335	71.4285	12.38933333	9.43475	1.351	5.143	5.47825	NA	2.09525	2.496	2.182	2.1895	4.729	4.093	6.738	1.075	4.955	5.21	1.574	1.426
x301	2205	12	6	5	3000	0	0	46.774	40.909	NA	NA	NA	NA	NA	NA	NA	96	NA	NA	59.72233333	57.447	13.33333333	NA	NA	95.082	18.182	73.6845	0	87.097	NA	82.41733333	36.94675	10.341	7.77025	12.28575	11.40425	5.433333333	6.53025	6.298333333	5.757666667	7.938	7.901	7.51775	7.1365	4.6145	8.70875	7.01675	8.20825	4.09125
x301	2206	10	1	6	2500	0	0	NA	75	NA	73.333	85.18533333	50.37325	NA	100	0	23.529	34.375	NA	0	NA	83.33366667	49.24233333	33.9285	67.5	55.3575	52.679	NA	33.333	37.50025	NA	12.5695	2.24	4.240333333	8.45825	1.840333333	7.3065	3.34125	7.47	2.55825	3.562	9.8105	2.968666667	4.609	1.236	3.030333333	2.81625	0.385	NA
x301	2207	12	1	7	2600	0	0	46.7745	38.636	46.429	NA	37.037	80	NA	5.882	70.588	NA	61.5385	NA	47.9165	51.064	37.5	NA	88.235	90.71033333	62.879	40.35066667	0	77.41933333	NA	80.22	23.59866667	10.34125	2.102	9.33325	5.0795	2.3125	5.75075	7.88775	5.818333333	8.455	9.5155	3.11375	6.294	5.7345	5.14275	3.9495	2.9235	4.154333333
x301	2208	11	7	8	2800	0	0	37.5	18.182	NA	59.259	76.923	61.538	40	25	NA	NA	9.524	44.7365	14.286	37.5	23.529	49.375	87.179	NA	NA	39.5835	25	20	NA	50.92566667	16.53425	7.8895	9.12775	4.501	4.38075	2.787	3.93175	8.11425	5.6115	5	NA	5.82075	4.76725	5.368	5.01975	2.39675	2.344	4.2195
x301	2209	12	4	9	2700	0	0	59.6775	55.682	21.429	NA	51.852	NA	NA	43.13766667	NA	NA	15.385	NA	69.7915	87.234	40	NA	NA	79.5085	51.5155	57.895	0	NA	NA	69.23066667	26.25366667	9.11525	9.084	10.7145	3.58575	3.084	6.4815	6.476666667	3.727	7.43625	7.05	8.007	8.954	3.98725	9.79725	6.2185	2.6985	3.078
x301	2210	10	3	10	2600	0	0	NA	NA	NA	NA	NA	NA	NA	NA	NA	NA	NA	NA	NA	NA	NA	NA	28.205	NA	NA	NA	NA	NA	NA	12.5	NA	3.156	3.417	NA	1.062	4.348	5.128	4.791	NA	NA	NA	NA	1.051	NA	0.528	NA	NA	0.252
x301	2211	11	2	11	2400	0	0	80.6455	48.48466667	46.42866667	NA	25.926	NA	46.154	88.235	11.7645	6	23.077	NA	40.625	54.61	78.66666667	83.3335	76.471	48.08766667	0	0	0	46.77425	40.476	49.4505	14.15925	6.61	3.604	7.809333333	7.91825	5.947	2.924	5.7045	1.757333333	3.5585	5.62275	3.143333333	7.1365	6.452	1.401333333	4.0335	1.68675	4.003666667
x301	2212	11	6	12	2800	0	0	45.833	NA	NA	NA	84.615	7.692	90	41.66666667	NA	NA	73.8095	44.07875	21.429	53.125	5.882	51.25	75.641	37.5	NA	4.167	NA	46.667	NA	40.625	21.958	7.69225	7.28425	4.697	9.15925	4.459	6.19625	9.42825	2.568666667	3	8.244	5.36025	5.21775	4.83125	5.71325	2.458	2.51375	2.6135
x301	2213	10	4	13	2900	0	0	52.0835	NA	NA	38.889	NA	NA	NA	NA	NA	NA	NA	NA	NA	NA	58.82333333	97.5	NA	0	NA	4.167	NA	NA	78.571	15.972	6.614	0.986	2.8775	NA	NA	NA	0.171	2.7045	0	NA	NA	NA	NA	NA	2.774	NA	2.038	NA
x301	2214	10	7	14	2500	0	0	58.333	85.714	88.462	NA	NA	33.4135	59.26366667	46.875	19.048	NA	61.905	36.8425	44.118	50	23.529	26.66666667	23.077	56.25	NA	47.58066667	NA	55.862	42.857	41.20366667	16.16425	6.117666667	3.897	1.661666667	9.326	2.368333333	5.699666667	7.212666667	4.8835	0	0.896	3.741	6.1	0.867	4.137666667	4.262	6.15	2.59275
x301	2215	12	3	15	2900	0	0	29.032	96.591	67.857	NA	NA	NA	NA	29.412	64.706	96	NA	NA	77.9166	52.48233333	58	NA	29.412	95.902	63.636	31.579	0	NA	NA	78.75466667	21.062	8.0598	7.8378	11.3142	12.032	4.478666667	9.746333333	7.21925	4.363666667	5.79375	5.796	7.0285	9.5746	5.15225	6.7568	5.92425	2.99875	2.36475
x301	2216	11	1	16	2100	0	0	40.3225	59.091	28.571	NA	50	10	30.7695	64.706	NA	96	0	NA	48.611	39.362	48	NA	5.882	62.84166667	9.091	21.0525	0	74.194	NA	78.75433333	17.99433333	12.15366667	3.979	6.158666667	6.9225	NA	5.653	6.060666667	4.818	9.245666667	3.979	3.5145	4.60975	4.121666667	3.203333333	4.0335	3.7855	1.95175
x301	2217	12	5	17	3400	0	0	67.742	97.727	NA	0	96.296	NA	NA	0	NA	NA	7.692	NA	40.625	72.34	17	NA	NA	92.34966667	93.939	86.842	0	NA	NA	81.3185	35.69333333	13.43275	12.83766667	8.52375	11.255	4.46025	9.16175	8.46675	3.09075	7.7555	9.948	5.8275	10.195	3.44975	8.033	6.84875	3.261	4.204333333
x301	2218	12	2	18	2200	0	0	62.9035	45.455	25	NA	44.44466667	NA	NA	11.765	NA	NA	38.462	NA	59.375	53.192	49.33333333	83.333	52.941	83.06033333	84.84833333	36.842	0	93.548	28.5715	83.516	33.84975	13.85925	10.961	11.619	8.366333333	4.038333333	7.4075	5.6595	4.727666667	7.7555	7.1365	3.618	4.6985	5.28675	5.906333333	4.78975	6.597	3.60325
x301	2219	10	2	19	2600	0	0	70.833	NA	NA	NA	NA	15.385	NA	90.625	NA	NA	NA	NA	NA	NA	64.706	85	NA	NA	NA	NA	NA	NA	NA	1.389	NA	NA	NA	NA	NA	NA	NA	1.7	NA	NA	NA	NA	NA	NA	NA	NA	NA	NA
x301	2220	11	4	20	2900	0	0	70.833	100	NA	48.148	100	23.077	27.5	40.625	NA	NA	52.381	48.24533333	NA	NA	NA	35	47.436	NA	54.545	75	NA	56.6665	NA	71.52775	17.19575	7.100666667	4.991	3.848666667	7.87625	5.964333333	3.97425	6.80075	7.928666667	1.58325	NA	4.73225	7.6575	6.4415	4.82175	5.457333333	3.6685	1.00775
x301	2221	10	6	21	3200	0	0	81.25	NA	NA	28.70375	76.923	7.692	30	62.5	NA	NA	52.381	50	64.2855	59.375	47.059	76.25	47.4355	45.83333333	13.636	52.083	50	46.667	39.2855	34.37525	13.492	2.432333333	4.4965	NA	5.61975	NA	5.014333333	5.6415	3.127	1.833	NA	3.517666667	2.02725	4.103	4.624	5.605	0.815	3.275
x301	3101	6	4	1	2500	0	0	26.53066667	41.304	NA	0	NA	74.6665	NA	40.3845	NA	NA	NA	90.741	NA	72.619	NA	10.714	NA	NA	NA	NA	NA	92.308	NA	78.2055	8.0645	NA	NA	NA	NA	NA	3.46	NA	3.09925	1.745	3.261	NA	NA	3.185	1.522333333	1.406	4.032	3.2755
x301	3102	4	5	2	2600	0	0	15.385	63.75	NA	NA	68.421	41.667	NA	53.125	33.2235	38.636	60	NA	NA	79.6295	66.66666667	72.0935	66.667	78.846	50.9805	NA	0	55	55.556	33.334	3.623	4.501333333	5.49925	0	1.732333333	5.854	0.6015	0.8055	2.862	3.338	4.213	NA	0.947	NA	1.4445	4.268	1.643333333	1.995
x301	3103	5	5	3	3000	0	0	30.769	NA	NA	94.737	20.833	0	NA	0	43.75033333	30	7.407	65.957	100	NA	43.43433333	100	23.684	0	66.66666667	31.25	5.556	100	63.158	28.572	12.409	4.93375	1.6545	9.753	4.10175	4.672	2.34125	0.485	NA	3.599	10.321	NA	7.269666667	3.000666667	6.86075	5.483	2.2385	NA
x301	3104	6	7	4	2400	0	0	62.585	82.6085	0	76.087	20.28275	32.6665	38.66666667	NA	NA	79.999	46.52775	49.074	24.432	32.143	14.286	39.286	NA	NA	75	NA	41.177	71.79466667	84.6155	8.974	24.7985	6.378	NA	NA	1.581	5.052666667	10.77	3.4635	6.03325	7.417	NA	NA	7.091333333	10.185	7.7955	6.25	4.33475	5.98275
x301	3105	5	7	5	2400	0	0	0	NA	10	100	0	NA	NA	NA	30.72933333	NA	NA	80.851	100	NA	66.66666667	NA	36.8425	37.5	46.4285	45.83333333	44.4445	45.8335	62.7195	0	2.92	3.4155	2.696333333	7.44425	4.14075	4.153	5.291	2.103333333	4.1855	1.429	7.671	NA	8.902	1.547	3.123666667	5.091333333	NA	1.2315
x301	3106	4	7	6	2400	0	0	NA	NA	NA	NA	NA	NA	NA	NA	15.78933333	NA	NA	49.27566667	NA	NA	NA	100	NA	NA	31.373	NA	NA	30	NA	NA	NA	NA	2.481333333	NA	NA	NA	NA	NA	0.414	0.143	NA	NA	NA	NA	NA	0.384	NA	2.347
x301	3107	5	3	7	2400	0	0	46.154	NA	60	NA	100	NA	35	NA	72.39633333	23.333	64.8145	32.44675	NA	0	77.2725	NA	36.842	50	64.286	NA	NA	NA	59.064	NA	18.248	4.5065	5.92825	11.62425	5.3515	4.836	4.286	1.456	2.5875	4.4795	10.73925	2.66	8.45725	4.57125	6.794	3.88375	1.699666667	3.202
x301	3108	4	3	8	2400	0	0	76.923	27.5	NA	18.84066667	NA	75	NA	NA	82.895	88.636	NA	NA	NA	60.49366667	51.786	2.326	46.6665	NA	77.451	NA	52.174	NA	NA	NA	13.04325	7.02575	14.21325	3.2305	3.6615	6.382	3.83425	4.0995	8.413666667	8.1185	8.0555	5.218333333	5.007	2.493	5.873	6.8505	5.057	6.2795
x301	3109	5	4	9	2200	0	0	NA	NA	30	26.316	29.1665	NA	60	83.333	55.469	50	14.815	54.7875	28.571	87.5	53.03	100	30.263	25	33.03575	NA	44.445	75	19.29833333	57.143	7.299333333	3.84275	3.81425	7.524	9.1405	5.082	1.640333333	1.6185	2.232333333	4.39	7.357	1.241	6.6025	5.4855	5.82325	6.20125	0.373	1.016
x301	3110	4	2	10	2100	0	0	NA	NA	NA	21.739	NA	43.05566667	NA	NA	98.684	NA	53.333	NA	NA	24.69133333	16.9645	NA	90	96.154	37.255	NA	NA	NA	NA	77.778	18.8405	5.8758	15.8038	2.76225	9.3228	4.62825	4.0902	3.0015	8.2206	7.4394	9.5	2.67575	3.383	0.293	3.8442	6.863	6.397	7.9814
x301	3111	6	2	11	1900	0	0	NA	NA	NA	NA	91.667	0	76.66666667	83.333	78.9065	51.6665	92.593	58.156	NA	62.5	36.36366667	NA	62.28066667	75	64.2855	87.5	50	12.5	61.404	NA	26.45975	10.76825	3.7685	11.863	12.9295	9.13925	5.754	2.913	5.733	7.1975	12.2385	0.798	9.75525	6.751	12.115	4.21025	5.68	4.15625
x301	3112	5	2	12	1790	0	0	NA	NA	NA	NA	45.8335	NA	NA	33.333	77.34375	63.333	40.741	53.191	85.714	75	66.6665	NA	NA	100	35.7145	NA	72.222	NA	16.95933333	NA	21.411	4.427333333	5.239	11.3855	7.2655	7.158666667	5.47625	2.9935	4.0335	3.59875	10.84375	0.532	7.82625	4.07875	11.91425	5.787666667	1.119333333	4.803
x301	3113	5	6	13	1930	0	0	NA	NA	NA	65.7895	NA	NA	NA	NA	91.14566667	63.3335	74.074	91.4895	NA	87.5	78.788	NA	13.158	81.25	100	NA	50	16.667	46.4915	NA	11.679	3.27325	5.239	10.669	3.0465	3.85225	3.016	1.1325	3.247333333	4.339	7.32225	NA	5.93475	2.672333333	7.79775	4.003666667	NA	1.601
x301	3114	4	6	14	2200	0	0	NA	65	NA	NA	73.684	NA	NA	NA	24.671	22.72733333	NA	NA	NA	100	87.5	51.16266667	51.11133333	30.769	5.228666667	NA	NA	66.66666667	NA	NA	3.623	NA	6.261	NA	1.417	1.6615	0	1.464	1.517	1.288	2.5	NA	NA	NA	NA	1.665	2.528	2.660333333
x301	3115	6	5	15	2800	0	0	34.6935	52.174	NA	67.3915	94.34	64	NA	71.154	NA	NA	81.9445	66.6665	NA	29.762	NA	60.7145	NA	NA	86.3635	NA	NA	90.7695	NA	NA	14.516	2.733	NA	NA	NA	NA	4.15225	NA	0.826	3.665	NA	NA	NA	2.3705	3.15	NA	2.151	3.342
x301	3116	6	6	16	2200	0	0	38.776	21.739	16.667	35.8695	61.00633333	47.66675	NA	46.154	NA	NA	NA	47.531	40.909	50	NA	96.429	NA	NA	63.636	16.667	NA	80.769	51.282	39.10275	16.66666667	1.822	NA	0.22	NA	NA	4.613666667	NA	6.942	5.497	1.6305	6.143	2.121666667	3.21	3.622	1.4065	5.41	2.64025
x301	3117	4	1	17	2100	0	0	NA	12.5	70.588	54.348	NA	30.55533333	NA	12.5	79.605	40.909	36.4444	NA	NA	75.926	38.39283333	NA	NA	92.308	50.98033333	NA	NA	NA	11.111	NA	21.6185	8.9415	15.1155	4.4568	6.3255	6.751166667	6.797	8.6385	5.333333333	7.081666667	8.495333333	3.4345	3.473	2.444	4.459833333	7.554333333	6.4475	6.123
x301	3118	6	3	18	2100	0	0	NA	NA	NA	NA	44.44433333	NA	100	NA	83.594	45	62.963	38.29766667	71.428	NA	24.242	NA	61.184	50	64.286	12.5	55.556	25	28.07	42.857	2.92	3.795333333	3.86025	11.94275	7.8905	10	6.190666667	3.9645	3.957666667	7.095666667	9.93725	0.798	7.60375	6.64575	9.4715	8.61625	1.492666667	2.463
x301	3119	4	4	19	2500	0	0	19.2305	65	11.765	65.217	89.474	63.889	NA	62.5	41.7765	72.72733333	42.222	NA	NA	50	35.7145	6.977	53.333	7.692	NA	100	26.087	85	55.556	0	24.4565	3.892666667	7.1065	NA	2.63775	4.9845	4.01	2.733	3.3795	3.791	7.4305	0.319	1.3535	NA	2.387333333	4.76975	5.689	4.46025
x301	3120	6	1	20	1850	0	0	NA	NA	NA	NA	NA	NA	50	NA	81.77066667	16.667	66.66666667	61.70225	28.572	0	39.394	NA	97.3685	75	57.143	56.25	77.778	66.6665	7.018	14.286	28.71066667	8.2065	6.7095	12.6195	9.25775	9.713	7.341	2.966333333	6.037333333	5.85775	12.76125	4.432666667	12.2775	6.094666667	10.107	6.29875	3.45175	4.18725
x301	3121	5	1	21	2000	0	0	NA	NA	NA	NA	NA	NA	80	NA	64.06233333	91.667	NA	38.2975	14.286	NA	16.6665	NA	59.2105	NA	58.33333333	NA	41.667	NA	10.526	NA	10.949	4.933666667	3.308666667	13.80033333	6.25	9.016333333	6.666666667	2.535	6.3925	4.645333333	11.25066667	1.9505	8.506666667	4.149	9.683333333	5.744333333	3.151	3.079
x301	3201	2	1	1	2400	0	0	NA	80	12.791	NA	84.314	NA	NA	NA	NA	NA	NA	42.5	NA	37.838	NA	NA	NA	3.125	NA	NA	75.385	NA	NA	NA	16.754	8.235	NA	7.143	NA	0.781	13.533	7.612	NA	1.864	2.949	NA	2.345	3.161	0.761	5.324	NA	1.199
x301	3202	1	1	2	2400	0	0	100	NA	NA	NA	35.7145	NA	93.548	50	NA	14.40333333	69.444	14.286	NA	4.4115	NA	59.34966667	89.0625	NA	16.07133333	61.11125	NA	54.74125	NA	NA	NA	4.48425	10.3635	0.864	12.1775	NA	14.50775	8.02525	9.132333333	7.814333333	4.609	7.1745	8.33325	5.45	5.255	10.9065	3.52875	2.937
x301	3203	1	3	3	2500	0	0	NA	NA	NA	NA	19.048	80	NA	69.6425	NA	NA	16.667	35.7145	NA	NA	NA	68.2925	90.625	30	35.7145	50	NA	37.931	NA	NA	23.711	5.5602	10.334	6.3715	10.8434	4.101666667	15.6666	11.3948	10.812	5.6412	6.0332	5.3832	9.2062	5.7188	8.717	14.5044	3.9228	2.8615
x301	3204	1	4	4	3000	0	0	NA	NA	NA	NA	NA	NA	70.968	23.2145	NA	NA	75	NA	NA	NA	NA	NA	NA	NA	5.357	NA	NA	NA	51.961	NA	1.031	6.33425	12.9665	5.471666667	12.8655	5.273666667	18.18175	10.252	8.26825	6.13525	5.462333333	10.205	11.865	7.54325	8.15325	9.915	3.56625	3.68975
x301	3205	3	6	5	2900	0	0	NA	NA	30.769	NA	33.333	56.25	34.884	NA	33.3335	NA	8.333	61.225	0	NA	26.53075	NA	NA	NA	26.389	52.688	NA	36.78133333	NA	100	12.4285	6.351	NA	4.0985	7.066	4.441333333	1.395	3.815	2.23875	2.56575	1.639	NA	3.16225	2.849	1.076666667	4.86375	3.91425	3.1425
x301	3206	2	2	6	3100	0	0	NA	10	69.47675	NA	34.1176	NA	NA	NA	NA	15.385	NA	10	56.41	37.838	NA	NA	NA	NA	NA	40.385	NA	NA	NA	57.5	31.0996	11.8654	4.403666667	12.0114	4.3598	4.1252	11.0826	12.209	8.9308	12.2238	7.135	6.6482	7.2552	7.3578	6.066	7.6618	5.558	3.916666667
x301	3207	2	7	7	2900	0	0	50	NA	50	NA	NA	18.75	55.814	57.143	NA	0	33.333	32.14275	23.52933333	100	66.3265	NA	NA	NA	51.23466667	45.161	NA	20.68966667	59.25933333	NA	4.571	11.2865	1.399	4.5085	10.9395	5.35975	2.5105	4.05325	3.5135	2.467	NA	0.435	2.99625	NA	2.076	5.573666667	3.6855	4.658
x301	3208	2	4	8	3500	0	0	NA	NA	67.44166667	NA	42.157	NA	NA	NA	NA	38.462	NA	71.25	NA	NA	NA	NA	48.276	NA	NA	74.359	NA	NA	NA	45	27.356	10.67225	3.119333333	11.00575	4.497	3.63275	11.325	10.09966667	6.3225	9.95325	9.059	7.0345	5.149333333	7.20625	4.018333333	4.1955	3.411	2.998
x301	3209	1	5	9	2600	0	0	NA	NA	NA	NA	4.762	NA	NA	NA	NA	34.568	52.7775	NA	NA	NA	NA	51.22	NA	NA	NA	35.5555	NA	34.483	52.9415	NA	NA	4.6525	11.29675	3.744	15.1465	4.54075	17.42425	9.53775	7.43625	7.509333333	4.469333333	8.15525	6.746	6.87175	9.85325	11.29625	4.606333333	4.467666667
x301	3210	3	7	10	2800	0	0	NA	42.8575	61.53833333	NA	50	NA	29.0695	NA	NA	16.6665	4.167	46.25866667	28.43166667	NA	33.6735	12.5	NA	NA	38.889	66.66666667	NA	NA	71.60533333	NA	8.2855	8.05025	NA	5.464333333	7.49625	7.42725	NA	2.7245	5.058333333	2.806666667	NA	NA	0.976333333	1.357	0.865	3.66125	3.1715	2.132666667
x301	3211	3	1	11	2400	0	0	NA	53.5715	42.30733333	70.8335	NA	75	65.11625	42.857	7.143	NA	72.9165	13.60533333	85.294	40	57.14275	NA	NA	NA	33.95066667	16.129	NA	39.6555	64.19766667	NA	12.7145	6.9578	NA	4.888	9.67	4.6862	3.3194	5.3134	5.0744	3.5264	0.3725	NA	3.229	2.44225	2.268333333	3.2568	4.9372	3.73175
x301	3212	2	3	12	2800	0	0	100	0	89.535	NA	42.157	NA	6.061	NA	NA	NA	NA	NA	23.077	75.676	NA	77.273	NA	NA	NA	100	NA	NA	NA	43.75	31.4134	12.2354	NA	10.6414	3.7804	4.75	11.738	11.3432	11.3584	6.7908	7.163	7.8066	7.3934	5.6638	4.924	6.2268	3.907	3.567
x301	3213	3	5	13	2800	0	0	NA	50	32.69225	33.333	NA	50	90.698	NA	50	NA	20.833	34.694	52.94125	NA	21.4285	NA	NA	NA	43.5185	51.613	NA	41.379	62.963	NA	12.85725	10.9225	5.07	5.4395	9.75625	6.7765	5.0905	4.3935	5.41025	2.149	0.298	NA	3.32875	0.95	3.306666667	3.5245	3.68575	2.1885
x301	3214	3	2	14	2500	0	0	50	75	NA	NA	66.667	28.125	68.21733333	NA	17.857	NA	NA	2.041	86.765	NA	68.02733333	NA	NA	NA	53.08666667	NA	14.286	86.207	88.889	75	19.28575	10.43675	5.594	7.4515	9.9355	4.339	0.59275	3.815	7.64925	2.53275	0.149	2.3915	2.863	2.804	2.999	6.52975	5.3145	5.83625
x301	3215	1	2	15	2800	0	0	NA	NA	NA	NA	40.4765	NA	NA	NA	NA	16.049	50	NA	NA	NA	100	75.61	NA	NA	28.5715	NA	NA	24.138	36.7645	NA	NA	5.530666667	8.497	3.83375	9.12225	8.789	17.3105	8.6975	7.9745	4.884333333	3.352	7.367666667	6.4685	4.26525	7.45725	10.51675	2.89725	2.710666667
x301	3216	3	3	16	2900	0	0	NA	92.857	NA	50	NA	100	42.63566667	NA	38.889	66.667	NA	NA	61.765	NA	19.38775	0	NA	NA	26.852	NA	28.572	100	25.926	NA	11.28575	9.1425	3.613333333	5.626	10.00725	6.08725	1.325	4.155	8.0845	5.16425	2.832	0.725	6.1585	5.563	3.23	4.37175	4.94275	4.99425
x301	3217	1	6	17	2500	0	0	NA	NA	NA	NA	NA	NA	NA	NA	0.001	NA	NA	50	NA	NA	NA	NA	84.375	NA	71.429	23.3335	NA	NA	2.941	NA	0	6.05375	12.13175	7.61325	15.749	5.5665	19.77275	12.101	7.697333333	4.090666667	10.75425	7.62025	15.754	7.056666667	8.346	13.84575	10.4755	5.30875
x301	3218	3	4	18	3000	0	0	NA	NA	NA	NA	83.333	NA	62.2095	NA	7.936666667	88.889	70.833	NA	65.68633333	NA	48.9795	0	NA	NA	26.852	6.4515	NA	63.793	7.407	NA	10.57125	7.96925	3.147	6.03575	8.967	6.01075	2.278	5.4835	7.36925	4.86825	0.745	1.0865	4.627	3.799333333	1.47075	5.437	3.85725	4.826
x301	3219	2	5	19	3200	0	0	10	90	58.1396	17.647	27.4508	NA	41.41433333	100	NA	53.846	NA	46.25	15.385	12.162	NA	77.273	NA	39.0625	100	60.25666667	58.462	NA	NA	59.375	26.911	8.4706	0	10.7288	5.60225	2.8438	8.7466	8.3284	7.312	8.096	7.26825	6.069	5.3795	5.512	1.057666667	6.8518	3.186	4.2565
x301	3220	1	7	20	2300	0	0	NA	NA	64.244	73.529	37.74525	NA	NA	NA	NA	NA	NA	NA	61.538	14.865	NA	NA	10.345	15.625	NA	42.308	NA	76.471	NA	23.33333333	30.10475	7.353	1.284	10.67775	5.335333333	3.08625	13.3545	8.54475	7.55025	9.9535	7.40875	9.5865	4.75875	5.91025	4.0925	6.771	3.63375	1.9785
x301	3221	2	6	21	2900	0	0	NA	60	59.884	11.765	67.32	NA	24.242	NA	63.636	50	NA	39.16666667	53.846	81.081	NA	NA	20.69	21.875	NA	NA	93.846	0	10	53.75	18.848	7.185	2.202	12.172	2.642333333	1.797	8.796	6.71625	5.63575	7.59	5.618	5.58625	6.58625	6.00475	2.876333333	4.6875	4.3315	3.59725
y301	1101	18	1	1	2100	0	0	91.17666667	NA	49.997	23	0	50	68.0145	NA	16.667	83.333	33.332	NA	54.054	89.474	NA	NA	NA	51.5625	52.586	60.41666667	51.853	100	8.3335	73.2142	8.299	4.118	3.5098	2.1915	0.405	4.1535	NA	0.75975	1.794333333	NA	1.801	2.6365	2.889	0.328	2.66975	2.757333333	2.157	1.6355
y301	1102	18	2	2	2300	0	0	47.059	NA	NA	46	NA	NA	61.27433333	NA	11.111	61.111	NA	NA	69.36933333	0.001	NA	NA	59.999	NA	64.22375	35.9375	55.556	NA	26.667	58.333	4.098333333	4.06	2.575333333	3.772	NA	0.104	NA	0.316666667	1.605	NA	NA	2.382	2.963	0.75	NA	2.67625	1.704	NA
y301	1103	18	3	3	2200	0	0	36.765	NA	NA	55	NA	36.364	85.78433333	NA	NA	55.555	NA	NA	47.297	NA	NA	NA	46.667	NA	59.483	12.5	NA	21.428	18.3335	45.536	10.65566667	3.325333333	NA	NA	0.203	NA	NA	1.8045	NA	0.399	0.758	2.38225	1.956	NA	1.614	2.162666667	0.259	0.736
y301	1104	18	4	4	2000	0	0	44.118	NA	NA	33.33333333	24.999	NA	65.19633333	NA	2.778	94.445	33.332	NA	38.73866667	0.001	NA	NA	NA	NA	46.552	9.375	44.4445	67.8565	56.667	29.91075	9.836	1.972	2.649	1.529	NA	1.14225	2.03	2.279	1.322	NA	NA	2.158666667	3.222	NA	1.697	1.825	1.3375	NA
y301	1105	18	5	5	1950	0	0	53.67675	NA	74.99766667	44.66666667	NA	NA	47.059	NA	25	NA	NA	NA	21.621	NA	NA	NA	NA	100	54.02333333	51.5625	40.74	NA	31.11133333	32.143	10.75825	1.595	2.263	3.7205	0.608	2.181	NA	1.234666667	NA	NA	0.569	3.1685	3.222	1.905333333	0.800333333	0.108	2.847	NA
y301	1106	18	6	6	1850	0	0	88.235	NA	NA	43	NA	81.817	40.441	NA	52.778	NA	0	NA	94.594	NA	NA	NA	80	89.0625	56.897	34.375	NA	46.429	NA	50.44625	7.923666667	1.74	5.077	5.301	0.709	1.765	NA	2.089	NA	0	NA	1.726666667	2.28875	NA	0.166	1.622	3.1925	1.799
y301	1107	18	7	7	2200	0	0	58.8235	NA	NA	NA	37.499	90.909	77.20575	NA	11.112	NA	33.332	NA	56.7565	NA	NA	NA	NA	53.125	32.75833333	18.75	22.223	NA	15	49.1075	8.197	2.706666667	1.269	2.582333333	NA	2.804	NA	NA	3.022	2.094	2.749	3.608	4.326333333	0.656	1.490333333	1.973666667	1.122	0.409
y301	1108	17	7	8	2100	0	0	26.471	NA	NA	50	NA	31.818	55.147	NA	8.334	NA	44.442	NA	72.9725	34.2115	90.0005	NA	80	84.374	60.91933333	57.8125	59.25966667	28.571	NA	58.48225	6.5575	2.9	2.281	1.223	NA	2.544	NA	1.187	0.723666667	1.595	NA	2.96	3.02225	NA	1.269333333	1.270333333	1.639333333	0.4495
y301	1109	17	6	9	1910	0	0	23.5295	NA	NA	48.66666667	87.5	NA	50.49	NA	NA	NA	11.111	NA	75.675	NA	NA	NA	56.666	NA	37.35633333	NA	NA	100	43.333	58.92866667	11.202	1.914	1.8215	0.815	NA	1.5575	NA	1.14	1.6995	3.29	0.095	0.87925	2.311	NA	0.166	0.811	1.610333333	0.818
y301	1110	17	5	10	2200	0	0	64.706	NA	NA	49	NA	NA	51.838	NA	13.889	NA	NA	NA	67.5675	73.684	60	NA	86.666	NA	28.73566667	NA	24.69166667	71.429	26.667	22.5002	6.557	2.281333333	1.986666667	1.3765	NA	1.246	NA	1.582666667	0.3305	0.1	NA	2.22	2.22225	NA	0.9105	0.9325	2.761	1.39
y301	1111	17	4	11	1940	0	0	20.588	NA	NA	49.5	NA	NA	74.50966667	NA	8.334	44.444	NA	NA	54.05366667	NA	NA	NA	46.667	NA	26.43666667	40.625	5.556	57.143	NA	46.4285	8.606666667	2.474666667	1.49	0.714	3.141	1.558	NA	0	0.472	NA	NA	3.3535	2.963333333	1.4995	2.00725	2.000333333	1.150333333	NA
y301	1112	17	3	12	1840	0	0	73.5295	NA	NA	84	NA	NA	88.72566667	100	NA	NA	22.2215	NA	21.6215	NA	NA	NA	NA	NA	49.42533333	27.34375	29.63	NA	NA	45.08925	6.967333333	3.634666667	0.276	0.408	NA	2.9075	NA	2.564	1.747	0.5985	NA	1.819333333	2.88875	NA	1.1175	1.838333333	0.3885	1.39
y301	1113	17	2	13	2000	0	0	63.97075	NA	NA	65.6	NA	NA	66.1762	NA	33.3335	NA	0	NA	6.7565	NA	NA	NA	40.001	81.25	28.9656	39.06266667	25.926	71.4285	53.333	46.0716	13.1145	2.668	0.993333333	0	0	1.973	NA	2.089	NA	NA	0	2.328166667	3.2356	NA	2.621333333	1.683	2.531	0.082
y301	1114	17	1	14	2100	0	0	69.60766667	NA	NA	35.33333333	12.5	NA	63.60275	NA	NA	38.888	88.889	NA	36.4865	NA	90	NA	99.999	NA	44.82775	9.375	25.926	NA	NA	43.75	5.84025	2.233	2.1245	0.9175	NA	1.48	NA	1.488	0.944	0.1	NA	3.6634	2.0444	NA	3.394	2.71675	0.9925	1.771333333
y301	1115	16	1	15	2400	0	0	64.706	NA	NA	60	NA	NA	63.9705	NA	11.111	94.445	NA	NA	43.2435	10.527	NA	NA	NA	100	65.08575	0	38.889	NA	NA	66.9645	10.861	2.397333333	4.194	1.121	NA	3.1155	NA	0.855	NA	0.897	0.853	3.099	2.8665	NA	NA	0.919333333	2.214666667	2.044
y301	1116	16	2	16	2000	0	0	82.353	NA	NA	49	74.998	NA	54.902	NA	NA	NA	0	NA	47.297	47.3695	NA	NA	NA	NA	54.023	NA	NA	NA	10	42.26166667	0.205	0.850666667	0.11	NA	NA	4.154	NA	2.6115	0.85	0.598	NA	2.251	2.933333333	0.937	NA	1.108666667	0.863	0.491
y301	1117	16	3	17	1960	0	0	35.2945	NA	NA	55	87.5	90.909	55.51475	NA	NA	NA	33.332	NA	27.027	10.527	NA	NA	NA	84.375	25	43.75	25.926	35.713	NA	62.49966667	9.835666667	2.813	1.2695	NA	NA	1.730666667	NA	2.754	1.8415	1.096666667	0.474	2.31275	2.103666667	0.8905	2.649	2.636	2.041666667	1.308
y301	1118	16	4	18	1920	0	0	86.7645	NA	NA	54	NA	45.455	58.45575	NA	NA	NA	NA	NA	56.75633333	5.264	NA	NA	NA	NA	39.08033333	29.6875	85.186	NA	NA	24.55375	11.4755	3.625	4.691	1.835	NA	NA	NA	0.9975	0.661	1.496	NA	3.469	2.97775	NA	NA	1.014	0.5175	1.063
y301	1119	16	5	19	2200	0	0	55.88233333	NA	NA	31.5	62.498	63.637	60.294	NA	NA	NA	NA	NA	39.189	NA	NA	NA	100	NA	28.73533333	29.6875	37.037	NA	NA	27.6785	11.4755	2.842	1.508333333	0.612	NA	NA	NA	0.38	NA	NA	NA	1.6885	1.896333333	NA	NA	0.9735	3.71	0.654
y301	1120	16	6	20	1910	0	0	100	NA	NA	33	NA	NA	68.137	NA	NA	NA	NA	NA	39.18925	NA	NA	NA	46.6655	15.626	37.9315	NA	NA	0	NA	33.92866667	4.611	5.259333333	0.3865	1.631	NA	0.727	NA	1.709	0.755	0.897	NA	2.282	2.911	NA	0.4965	0.365	1.984	NA
y301	1121	16	7	21	2000	0	0	58.824	NA	100	36.66666667	NA	NA	81.98525	NA	NA	NA	NA	NA	47.297	31.579	NA	NA	NA	40.626	56.32133333	58.33333333	11.111	64.287	NA	27.381	14.3445	1.16	2.787	0.408	NA	1.558	NA	0.38	0.85	0.199	0.758	3.446	3.68875	0.718666667	1.159	2.77775	1.7255	0.7355
y301	1201	15	1	1	2500	0	0	NA	NA	NA	NA	NA	NA	NA	NA	NA	NA	NA	NA	NA	NA	NA	NA	NA	NA	NA	NA	NA	NA	NA	NA	NA	NA	NA	NA	NA	1.848	NA	1.973	0.535	NA	NA	NA	NA	NA	NA	2.28	NA	NA
y301	1202	15	2	2	2800	0	0	NA	NA	NA	53.333	NA	NA	NA	NA	NA	NA	NA	NA	NA	NA	NA	NA	NA	NA	NA	NA	NA	32.836	NA	NA	NA	NA	NA	NA	NA	1.751	NA	0.987	1.16	NA	NA	NA	NA	NA	NA	NA	NA	NA
y301	1203	15	3	3	2900	0	0	NA	NA	NA	NA	NA	NA	NA	56.141	NA	NA	4.348	NA	23.333	NA	NA	NA	NA	NA	NA	NA	29.268	23.8805	NA	NA	NA	NA	NA	NA	NA	2.172666667	NA	2.003333333	NA	NA	2.6785	0.923	NA	1.536	0.164	0.969666667	NA	NA
y301	1204	15	4	4	2900	0	0	100	NA	NA	6.667	NA	NA	NA	21.053	NA	NA	14.493	NA	NA	NA	NA	NA	NA	NA	NA	NA	NA	53.731	NA	NA	NA	1.482	NA	NA	NA	2.7725	NA	1.883333333	0.446	1.145	NA	NA	NA	NA	NA	2.2405	NA	NA
y301	1205	15	5	5	3100	0	0	NA	NA	NA	NA	5.556	NA	NA	17.544	NA	NA	NA	NA	NA	NA	1.754	10.606	NA	NA	NA	NA	12.195	NA	NA	8.621	NA	NA	NA	NA	NA	2.853333333	NA	0.4485	NA	NA	1.429	0	NA	NA	NA	NA	NA	NA
y301	1206	15	6	6	3300	0	0	NA	NA	NA	86.666	NA	11.628	NA	42.105	NA	NA	NA	NA	31.667	NA	1.754	NA	NA	NA	NA	NA	17.37825	24.179	NA	NA	NA	0.456	NA	NA	0.388	2.432	NA	3.767	0.4905	NA	0.1785	0.861	NA	NA	NA	0.7075	NA	NA
y301	1207	15	7	7	3200	0	0	33.333	92.727	NA	15.55533333	10.18533333	32.558	NA	51.5788	23.729	15.556	33.3334	81.819	47.917	NA	80.702	0.7575	NA	NA	NA	NA	28.0488	64.92525	NA	31.724	NA	3.05025	1.341	0.405	1.455	4.7082	1.604	3.9104	3.0105	0.334	1.339333333	1.2915	NA	1.023666667	1.0015	2.154	1.043	2.8445
y301	1208	14	7	8	3000	0	0	NA	NA	NA	NA	NA	25.582	NA	17.5435	NA	17.778	60.145	NA	20	NA	20.1755	NA	NA	NA	NA	NA	26.22	55.97	NA	NA	NA	1.197	NA	NA	2.91	5.253	1.462	4.14775	1.724666667	0.9545	2.4105	1.353	NA	0.452	1.308	2.856333333	NA	1.148333333
y301	1209	14	6	9	2900	0	0	NA	NA	NA	NA	NA	NA	NA	70.176	NA	NA	5.797	NA	NA	NA	NA	0	NA	NA	NA	NA	1.22	6.965333333	NA	NA	NA	NA	NA	NA	NA	1.394333333	0.61325	4.484	0.758	0	0.089	NA	NA	0	0	1.49375	NA	NA
y301	1210	14	5	10	3300	0	0	NA	NA	NA	NA	19.445	NA	NA	7.017	NA	NA	NA	NA	NA	NA	3.509	NA	NA	NA	NA	NA	8.537	29.851	NA	NA	NA	0.228	NA	NA	1.261	1.848	NA	1.3905	0	NA	NA	NA	NA	NA	NA	0.865	NA	NA
y301	1211	14	4	11	2700	0	0	NA	NA	NA	NA	41.666	NA	NA	10.526	NA	NA	NA	NA	15.8335	NA	NA	NA	NA	NA	NA	NA	1.829	10.448	NA	0	NA	0.912	NA	NA	1.552	2.658666667	0.472	1.166	1.963	NA	NA	NA	NA	NA	NA	0.786	NA	NA
y301	1212	14	3	12	2700	0	0	NA	NA	NA	NA	NA	NA	NA	14.035	NA	NA	19.565	NA	8.333	NA	NA	NA	NA	NA	NA	NA	15.244	11.44266667	NA	NA	NA	NA	NA	NA	NA	2.9185	2.925	1.56925	0	1.336	0.848	NA	NA	1.445	NA	0.7075	NA	NA
y301	1213	14	2	13	2800	0	0	NA	NA	NA	NA	NA	NA	NA	NA	NA	NA	NA	NA	NA	NA	36.842	NA	NA	NA	NA	NA	7.317	NA	NA	NA	NA	NA	NA	NA	NA	1.751	NA	0.583	1.606	NA	NA	NA	NA	NA	NA	NA	NA	NA
y301	1214	14	1	14	2800	0	0	NA	NA	NA	NA	NA	NA	NA	NA	NA	NA	NA	NA	13.333	NA	NA	NA	NA	NA	NA	NA	NA	2.985	NA	NA	NA	NA	NA	NA	NA	NA	NA	NA	0.981	NA	NA	NA	NA	NA	NA	0.079	NA	NA
y301	1215	13	1	15	2800	0	0	NA	NA	NA	NA	NA	NA	NA	NA	NA	NA	NA	NA	NA	NA	NA	NA	NA	NA	NA	NA	2.439	1.493	NA	NA	NA	NA	NA	NA	NA	0.584	NA	0.807	1.249	NA	NA	NA	NA	NA	NA	NA	NA	NA
y301	1216	13	2	16	2500	0	0	NA	NA	NA	NA	NA	NA	NA	29.824	NA	15.556	13.043	NA	NA	NA	NA	NA	NA	NA	NA	NA	6.098	17.9105	NA	NA	NA	2.395	NA	NA	NA	0.778	NA	2.601	NA	NA	0.982	NA	NA	NA	NA	0.8255	NA	NA
y301	1217	13	3	17	2900	0	0	NA	NA	NA	53.333	NA	NA	NA	22.807	NA	NA	5.797	NA	NA	NA	NA	NA	NA	NA	NA	NA	12.195	NA	NA	5.173	NA	NA	NA	NA	NA	3.469333333	NA	2.1075	NA	NA	3.571	NA	NA	NA	NA	0.3145	NA	NA
y301	1218	13	4	18	2500	0	0	NA	NA	NA	40	NA	NA	NA	19.298	NA	NA	NA	NA	NA	NA	NA	NA	NA	NA	NA	NA	24.39	27.612	NA	NA	NA	1.026	NA	NA	NA	2.529	NA	2.302	1.2935	NA	0.536	NA	NA	NA	0.245	0.865	NA	NA
y301	1219	13	5	19	3000	0	0	NA	NA	NA	NA	0	NA	NA	NA	NA	NA	NA	NA	NA	NA	7.017	3.03	NA	NA	NA	NA	NA	34.328	NA	NA	NA	NA	NA	NA	NA	3.405	NA	0.358666667	0.892	NA	0.625	NA	NA	NA	NA	1.834	NA	NA
y301	1220	13	6	20	2500	0	0	NA	NA	NA	93.332	27.778	NA	NA	33.333	NA	28.889	3.864666667	NA	43.333	NA	14.912	0	NA	NA	NA	NA	22.256	38.0595	NA	NA	NA	0	NA	NA	NA	3.0155	0.880333333	1.853333333	1.249	NA	1.607	0.092	NA	NA	NA	NA	NA	0.801
y301	1221	13	7	21	2700	0	0	NA	NA	NA	33.333	0	79.07	0	29.24	NA	13.334	27.174	NA	11.6665	NA	19.298	NA	NA	NA	NA	NA	37.19525	27.86066667	NA	27.586	NA	0.57	NA	NA	NA	3.145	2.594	2.24225	1.635333333	NA	1.3395	2.183	NA	0.1355	0.164	1.4545	NA	0.962
y301	2101	9	6	1	2400	0	0	NA	5.328	NA	10.405	4.979	7.631	NA	4.897666667	NA	NA	3.734	NA	10.656	4.015	NA	0.353	NA	NA	6.426	NA	NA	5.809	NA	NA	3.419	3.13625	NA	1.1105	2.276333333	1.94475	3.118	1.261	1.84425	0.568	0.6545	NA	1.74575	3.639	0.896	NA	0.8965	1.056333333
y301	2102	9	4	2	2400	0	0	0	NA	NA	NA	18.257	NA	NA	5.5105	NA	NA	NA	NA	NA	NA	NA	1.7665	NA	NA	NA	NA	NA	NA	1.115	NA	NA	0.303	NA	NA	1.884	3.444	1.679	NA	2.9995	NA	0.308	NA	0.817	2.329	0.4655	1.172	1.506	1.9895
y301	2103	7	4	3	2400	0	0	11.4895	NA	NA	NA	8.299	NA	0	NA	NA	NA	NA	NA	4.508	7.664	NA	8.127	NA	NA	NA	NA	NA	NA	NA	NA	1.0685	1.25	1.6965	2.056	2.904	1.945	1.199	0.394	1.987	NA	NA	NA	0.817	2.2565	1.964	0.414	1.172	1.416
y301	2104	9	2	4	2200	0	0	NA	NA	NA	NA	NA	NA	NA	NA	NA	NA	NA	NA	NA	NA	NA	NA	NA	NA	NA	NA	NA	NA	NA	NA	NA	NA	NA	NA	0.6275	NA	NA	NA	1.068	NA	NA	NA	1.337	1.552666667	NA	NA	0	NA
y301	2105	8	1	5	2200	0	0	NA	NA	NA	NA	NA	NA	NA	NA	NA	NA	NA	NA	NA	NA	NA	NA	NA	NA	NA	NA	NA	NA	NA	NA	NA	NA	NA	NA	NA	NA	NA	NA	1.639	NA	NA	NA	NA	1.8195	NA	NA	NA	NA
y301	2106	8	5	6	2500	0	0	4.964333333	2.869	NA	NA	4.011333333	NA	NA	1.633	NA	NA	NA	1.77	NA	7.8465	NA	NA	NA	NA	NA	NA	NA	4.149	NA	11.508	NA	1.56825	1.964	0.658	3.296666667	4.187	1.679	1.379	3.61375	0.933	NA	2.83	3.640666667	3.912	1.2405	0.528666667	0.574	2.006
y301	2107	7	1	7	2600	0	0	NA	NA	NA	NA	NA	NA	NA	NA	NA	NA	NA	NA	NA	NA	NA	NA	NA	NA	NA	NA	NA	NA	NA	NA	NA	0	NA	NA	0	0.932	NA	NA	1.142666667	NA	NA	NA	NA	0.946	NA	NA	NA	NA
y301	2108	9	1	8	2400	0	0	NA	NA	NA	NA	NA	NA	NA	NA	NA	NA	NA	NA	NA	NA	NA	NA	NA	NA	NA	NA	NA	NA	NA	NA	NA	NA	NA	NA	0.471	NA	NA	NA	1.006	NA	NA	NA	NA	1.565	NA	NA	3.085	NA
y301	2109	8	7	9	2300	0	0	NA	NA	NA	NA	NA	NA	NA	NA	NA	NA	NA	NA	NA	NA	NA	NA	NA	NA	NA	NA	NA	NA	NA	NA	NA	NA	NA	NA	NA	NA	NA	NA	NA	NA	NA	NA	NA	NA	NA	NA	NA	NA
y301	2110	8	6	10	2400	0	0	2.128	NA	NA	NA	NA	6.8275	NA	6.1225	NA	3.587	3.32	NA	0.205	8.3945	NA	3.0035	NA	NA	NA	NA	NA	NA	NA	NA	0.641	2.8865	2.857	0.329	2.94325	3.201	0.4395	1.576	3.1295	0.649	0.539	NA	0.9845	4.9125	1.58525	1.723	2.032666667	1.197
y301	2111	9	7	11	2300	0	0	NA	NA	NA	NA	NA	NA	NA	NA	NA	NA	NA	NA	NA	NA	NA	NA	NA	NA	NA	NA	NA	NA	NA	NA	NA	1.018	NA	NA	NA	NA	NA	NA	NA	NA	NA	NA	NA	NA	NA	NA	NA	NA
y301	2112	7	6	12	1960	0	0	NA	NA	NA	NA	NA	NA	NA	NA	NA	NA	NA	NA	NA	NA	NA	NA	NA	NA	NA	NA	NA	NA	NA	NA	NA	NA	NA	NA	NA	NA	NA	NA	NA	NA	NA	NA	NA	NA	NA	NA	NA	NA
y301	2113	7	7	13	2100	0	0	NA	NA	NA	NA	NA	NA	NA	NA	NA	NA	NA	NA	NA	NA	NA	NA	NA	NA	NA	NA	NA	NA	NA	NA	NA	NA	NA	NA	NA	NA	NA	NA	NA	NA	NA	NA	NA	NA	NA	NA	NA	NA
y301	2114	8	3	14	2100	0	0	NA	NA	NA	NA	NA	NA	NA	NA	1.053	NA	NA	NA	NA	NA	NA	NA	NA	NA	NA	NA	NA	NA	NA	NA	NA	2.364	NA	NA	1.099	0.972666667	NA	NA	1.341333333	NA	NA	NA	1.1515	2.80225	0.758	NA	0.215	NA
y301	2115	7	3	15	2300	0	0	NA	NA	NA	NA	NA	NA	NA	NA	NA	NA	NA	NA	NA	0	NA	NA	NA	NA	NA	NA	NA	NA	NA	NA	NA	0.2275	NA	NA	NA	0.8105	0.16	NA	1.863	NA	NA	NA	0.594	2.328666667	2.688	0	0.574	2.158
y301	2116	7	2	16	2000	0	0	NA	NA	NA	NA	NA	NA	NA	NA	NA	NA	NA	NA	NA	NA	NA	NA	NA	NA	NA	NA	NA	NA	NA	NA	NA	NA	NA	NA	0.628	1.175	NA	NA	1.490666667	NA	NA	NA	0.074	1.722333333	NA	NA	NA	NA
y301	2117	9	5	17	2700	0	0	NA	15.984	NA	NA	NA	NA	NA	6.122	NA	NA	2.49	NA	NA	2.0075	NA	NA	NA	NA	NA	NA	NA	6.224	NA	0	NA	0.74975	NA	2.138	1.766	2.45125	0.959333333	NA	1.453	0.324	0.693	0.943	1.1515	2.602	1.6885	1.172	1.267	NA
y301	2118	8	2	18	1910	0	0	NA	NA	NA	NA	NA	NA	NA	NA	NA	NA	NA	NA	NA	NA	NA	NA	NA	NA	NA	NA	NA	NA	NA	NA	NA	NA	NA	NA	NA	1.5395	NA	NA	0.496666667	NA	NA	NA	NA	2.038	NA	NA	NA	NA
y301	2119	9	3	19	2200	0	0	4.255	NA	NA	NA	NA	NA	NA	NA	NA	NA	2.075	6.195	NA	NA	NA	NA	NA	NA	NA	NA	NA	NA	NA	NA	NA	3.091	0.893	0.5345	2.37425	1.864	0.56	NA	2.012	NA	NA	NA	0.817	2.6565	1.286333333	0.069	NA	1.551
y301	2120	7	5	20	2100	0	0	7.66	9.016	NA	NA	NA	1.606	NA	NA	NA	NA	NA	NA	NA	NA	NA	NA	NA	NA	NA	NA	NA	NA	2.602	NA	NA	1.31825	NA	NA	0.785	3.457666667	0.48	0.236	2.31	NA	0	NA	1.189	3.6205	1.46425	1.378	NA	1.326333333
y301	2121	8	4	21	2500	0	0	3.83	NA	NA	NA	NA	NA	NA	8.98	NA	NA	1.245	NA	NA	NA	NA	NA	NA	NA	3.213	NA	NA	1.245	NA	NA	NA	0.364	1.161	0.822	1.988333333	1.41825	1.439	NA	2.533666667	NA	NA	0.236	1.56	2.2745	1.1025	0.414	2.511	0.809
y301	2201	11	5	1	3400	0	0	2.752	NA	NA	NA	8.871	NA	NA	NA	NA	7.377	NA	NA	NA	NA	NA	2.5	NA	NA	NA	NA	NA	NA	NA	NA	NA	1.663333333	NA	0.725	NA	NA	1.233	0.771	0.338	1.3865	0.17	NA	0.123	0.413	0.596	NA	NA	NA
y301	2202	10	5	2	3200	0	0	12.844	NA	NA	NA	NA	NA	NA	NA	NA	NA	2.83	NA	NA	NA	NA	4.375	NA	NA	NA	NA	NA	NA	2.19	NA	NA	1.459666667	2.304	1.36	NA	NA	1.145	0.171	NA	0.54175	NA	NA	0	0.495	1.155	NA	NA	NA
y301	2203	12	7	3	3100	0	0	NA	NA	NA	NA	2.419	NA	NA	NA	NA	NA	NA	NA	NA	NA	NA	NA	NA	NA	NA	NA	NA	NA	NA	NA	NA	NA	NA	NA	NA	0.279	NA	NA	1.097	1.646	NA	NA	NA	NA	0.969	NA	NA	NA
y301	2204	11	3	4	3200	0	0	32.722	32.479	NA	NA	8.871	NA	NA	NA	NA	12.295	NA	NA	NA	NA	NA	6.5625	NA	NA	NA	8.955	9.244	NA	NA	NA	4.012	2.92775	2.549	1.752666667	NA	1.394	2.555	1.514	1.308	3.5745	NA	0.348	0.712	2.063	3.65125	NA	NA	NA
y301	2205	12	6	5	3500	0	0	0.917	NA	NA	NA	NA	NA	NA	NA	NA	NA	NA	NA	NA	NA	NA	NA	NA	NA	NA	NA	NA	NA	NA	NA	NA	NA	NA	NA	NA	NA	NA	0.171	0.084	0.087	NA	NA	0.904	NA	0.7825	NA	NA	NA
y301	2206	10	1	6	2900	0	0	31.881	24.57275	NA	67.143	21.371	27.632	33.92875	21.839	10.084	18.64775	22.6415	10.784	16.667	20	NA	13.4375	15.385	0	NA	24.87533333	13.44566667	16.279	19.708	NA	12.577	7.25525	5.4655	3.0825	1.989	3.686333333	3.9865	3.47025	5.464	3.03275	0.851	2.02525	2.793333333	2.84625	5.2905	NA	0.901	2.533
y301	2207	12	1	7	2900	0	0	30.58133333	19.94333333	NA	NA	17.9435	NA	26.191	39.08	11.765	30.05466667	14.6225	8.824	6.25	NA	6.154	22.70833333	NA	15.625	NA	17.1645	14.286	NA	5.4745	NA	8.179	6.59375	5.392	3.513	3.752	3.81075	3.987	3.5135	2.29975	4.9825	0.993	2.613	4.33425	3.9395	5.08575	0.40425	0.082	1.535
y301	2208	11	7	8	3400	0	0	NA	NA	NA	NA	NA	NA	NA	NA	NA	NA	NA	NA	NA	NA	NA	NA	NA	NA	NA	NA	NA	NA	NA	NA	NA	NA	NA	NA	NA	NA	NA	NA	NA	NA	NA	NA	NA	1.155	NA	NA	NA	NA
y301	2209	12	4	9	2800	0	0	28.44	0	NA	NA	NA	NA	NA	NA	NA	NA	NA	NA	7.292	NA	NA	NA	NA	NA	NA	16.418	NA	NA	NA	NA	NA	2.070333333	2.206	1.133	NA	0.836	1.498	NA	2.616	1.82	NA	NA	NA	0.99	4.993	NA	NA	NA
y301	2210	10	3	10	3000	0	0	NA	6.8375	NA	NA	6.0485	NA	NA	NA	NA	10.6555	NA	NA	NA	NA	NA	3.75	NA	NA	NA	1.8655	NA	NA	NA	NA	4.938	2.749666667	0.9315	NA	NA	1.394	2.643	1.713666667	2.9955	2.36125	NA	NA	0.329	NA	4.9555	NA	NA	NA
y301	2211	11	2	11	3000	0	0	18.96033333	31.624	NA	41.4285	19.35475	NA	NA	0.5745	NA	22.951	12.264	NA	NA	NA	NA	12.5	NA	NA	NA	3.482333333	11.765	10.465	NA	1.77	1.543	2.953	2.5	1.58675	0.994333333	1.11525	2.731333333	2.442	2.86925	5.04775	2.17025	0.9	2.054	2.826	4.39625	1.617	0.082	NA
y301	2212	11	6	12	3300	0	0	NA	NA	NA	NA	2.419	NA	NA	NA	NA	NA	NA	NA	NA	NA	NA	NA	NA	NA	NA	NA	NA	NA	NA	NA	NA	1.900666667	NA	2.629	NA	NA	NA	1.542	NA	0.78	NA	NA	NA	0.743	2.832	NA	NA	NA
y301	2213	10	4	13	2600	0	0	22.9355	NA	NA	NA	4.032	NA	NA	NA	NA	NA	NA	NA	NA	NA	NA	NA	NA	NA	NA	NA	NA	NA	10.219	NA	NA	1.0695	2.549	0.453	NA	0.7435	NA	NA	0.5905	1.68975	0.936	0.348	0.849	1.1965	2.9995	NA	NA	NA
y301	2214	10	7	14	2800	0	0	NA	NA	NA	NA	NA	NA	NA	NA	NA	NA	NA	NA	NA	NA	NA	NA	NA	NA	NA	NA	NA	NA	NA	NA	NA	0.509333333	NA	NA	NA	NA	NA	NA	NA	NA	NA	NA	NA	0.413	NA	NA	NA	NA
y301	2215	12	3	15	3100	0	0	2.446333333	6.4105	NA	NA	19.89233333	NA	NA	NA	NA	18.57933333	NA	NA	NA	NA	NA	NA	NA	NA	NA	17.537	0.42	NA	0.73	NA	4.012	4.30225	3.48	1.768	NA	3.16	1.498	0.428	1.265666667	2.397333333	1.560333333	0.523	2.2185	1.842666667	1.84425	NA	NA	NA
y301	2216	11	1	16	2600	0	0	31.1925	20.798	2.667	NA	30.847	NA	33.333	3.448	0	21.10675	3.774	22.30375	NA	NA	NA	14.375	NA	15.625	NA	22.761	8.963666667	13.953	12.04375	7.669666667	8.024666667	5.70275	2.79425	4.41975	2.0345	3.39225	1.674	2.799	2.04625	4.2675	1.4895	2.265	3.478333333	4.084	4.34075	NA	0.819	0.154
y301	2217	12	5	17	3500	0	0	25.688	1.71	NA	NA	17.742	NA	NA	NA	NA	NA	NA	NA	NA	NA	NA	NA	NA	NA	NA	NA	NA	NA	NA	NA	NA	0.509	2.549	2.312	NA	NA	NA	NA	NA	1.213	NA	NA	NA	NA	0.745	NA	NA	NA
y301	2218	12	2	18	2900	0	0	31.193	23.077	NA	NA	22.58066667	NA	NA	16.092	0	28.89375	NA	12.745	15.625	NA	NA	10.9375	NA	4.1665	NA	23.1345	0	NA	3.406666667	5.31	3.0865	3.666	2.1815	2.78775	1.386666667	2.6485	1.439	3.084666667	2.36275	4.0295	0.680666667	0.392	2.629333333	2.39275	4.0425	1.6165	NA	0.307
y301	2219	10	2	19	2800	0	0	34.633	20.79766667	NA	NA	10.887	NA	NA	2.8735	NA	15.164	NA	33.333	10.417	NA	NA	18.95833333	NA	NA	NA	10.448	18.48733333	20.93	7.2995	NA	20.062	4.7605	2.091666667	3.44525	1.311	2.075333333	2.22475	2.7635	3.488333333	2.98975	3.9575	2.352	4.218333333	3.58925	5.04825	1.001	NA	NA
y301	2220	11	4	20	3000	0	0	NA	NA	NA	NA	5.242	NA	NA	NA	NA	0	NA	NA	NA	NA	NA	NA	NA	NA	NA	NA	NA	NA	5.11	NA	NA	3.055	2.745	0	NA	NA	0.529	NA	NA	0.173	NA	NA	1.068	1.320333333	1.018333333	NA	NA	NA
y301	2221	10	6	21	3300	0	0	NA	NA	NA	NA	NA	NA	NA	NA	NA	NA	NA	NA	NA	NA	NA	NA	NA	NA	NA	NA	NA	NA	NA	NA	NA	1.765	2.255	NA	NA	NA	NA	NA	0.084	0.779666667	NA	NA	0.247	0.908	0.708	NA	NA	NA
y301	3101	6	4	1	2300	0	0	49.12266667	NA	NA	53.7035	NA	58.33325	48.077	NA	70.75475	NA	0	9.091	NA	44.02175	69.697	NA	NA	NA	19.9995	NA	69.445	75	81.25	NA	7.372	7.3335	0.939	4.55	2.3365	2.13325	NA	2.659	2.877	2.93925	7.3425	NA	9.19925	6.7205	1.495	0.85875	0.829	1.239
y301	3102	4	5	2	2300	0	0	46.0525	84.615	23.529	96.2965	45.834	57.0175	59.61533333	NA	NA	NA	0	NA	39.999	NA	NA	NA	NA	NA	NA	NA	55.556	NA	33.333	NA	17.308	2.5835	0.469	1.632	NA	2.43275	NA	0.8125	NA	3.4575	2.168	NA	6.693	1.644	NA	0.491	4.265	1.161
y301	3103	5	5	3	2500	0	0	NA	NA	NA	33.333	58.333	86.54966667	67.94866667	NA	92.453	0	0	49.9995	13.333	28.261	NA	NA	80	NA	29.999	66.664	61.111	12.501	52.0835	NA	6.837333333	3.722333333	3.286	5.885333333	1.713	1.796666667	NA	2.0675	NA	0.876	6.434	NA	5.34825	1.479666667	2.182	NA	NA	2.904
y301	3104	6	7	4	2400	0	0	NA	NA	NA	NA	25	26.316	59.616	NA	86.792	NA	0	NA	40	21.739	NA	NA	NA	NA	NA	NA	NA	NA	NA	NA	17.308	2.555666667	NA	4.352	NA	0.15	NA	NA	NA	NA	1.2585	NA	1.3755	1.233	NA	NA	NA	NA
y301	3105	5	7	5	2200	0	0	NA	NA	29.412	44.444	NA	16.959	67.308	NA	NA	NA	0	NA	33.333	41.3045	NA	NA	NA	NA	NA	NA	NA	NA	NA	NA	NA	3.0835	NA	1.706	NA	NA	NA	NA	NA	NA	0.42	NA	3.26	4.562	0.242	NA	NA	NA
y301	3106	4	7	6	2400	0	0	NA	61.539	NA	NA	12.5	22.3685	76.923	NA	NA	NA	0	NA	NA	NA	NA	NA	NA	NA	NA	NA	NA	81.25	NA	NA	NA	4.667	NA	1.929	NA	3.144	NA	NA	NA	NA	2.657	NA	1.671	1.603	NA	NA	NA	NA
y301	3107	5	3	7	2100	0	0	57.8125	54.6875	17.8575	54.839	NA	NA	51.5384	NA	NA	NA	NA	NA	81.37233333	78.572	NA	NA	69.697	NA	23.63633333	31.251	57.144	0	0	NA	28.9264	4.0455	8.6315	3.6495	9.781	5.1468	7.141	10.7352	1.7695	5.942	5.6234	3.982	6.016666667	3.4816	4.6544	4.76475	5.646	9.0926
y301	3108	4	3	8	2000	0	0	48.4375	54.6875	46.4285	41.936	NA	NA	53.3655	NA	NA	NA	NA	NA	NA	85.7145	NA	NA	12.121	44	15.15166667	12.501	NA	66.6665	62.5	63.636	25.1415	4.426	6.976666667	3.523666667	8.21625	4.72025	7.6105	6.749666667	1.231	5.2535	3.404	6.25	4.1505	3.473333333	2.573	5.398	6.04075	10.097
y301	3109	5	4	9	2000	0	0	63.158	0	58.8235	40.74066667	43.05533333	70.76033333	48.55775	NA	50.9435	NA	0	13.636	73.333	36.232	98.99	NA	53.334	NA	NA	100	72.222	0	95.833	NA	9.6155	5.125	NA	5.23	NA	3.518	3.2485	5.761	NA	5.01375	3.4965	NA	7.24325	4.56225	2.303	NA	1.066	2.555
y301	3110	4	2	10	2200	0	0	14.0625	48.95833333	44.6435	24.73133333	NA	NA	42.94866667	14.285	NA	20	NA	NA	63.97075	21.428	NA	NA	56.56533333	NA	63.63633333	NA	NA	48.14833333	NA	NA	35.7345	NA	3.995	NA	8.05925	4.5455	5.61875	7.38575	0.462	2.608666667	3.536666667	4.67825	4.0845	4.023333333	2.2175	3.34725	1.91375	7.721
y301	3111	6	2	11	1980	0	0	43.75	NA	33.9285	88.7095	NA	NA	22.115	NA	NA	NA	0	11.112	NA	53.5715	NA	NA	53.0305	NA	35.758	50	NA	38.889	100	NA	22.175	2.005666667	6.39525	5.369	14.7105	5.80425	5.69	7.859333333	2.718	2.657	3.0175	4.6035	2.854666667	2.033	3.62925	4.04075	5.8015	9.53
y301	3112	5	2	12	1950	0	0	40.625	NA	42.857	50.538	NA	NA	41.02533333	99.998	NA	NA	NA	NA	26.471	NA	NA	20	96.97	23.9995	31.818	NA	NA	64.815	NA	45.455	22.88125	1.867	2.444666667	2.852	3.495333333	2.937	3.983	3.32875	0.462	2.415666667	1.9565	2.80675	4.348	3.219333333	2.448	2.744	3.389	7.91025
y301	3113	5	6	13	2000	0	0	NA	NA	NA	NA	70.833	52.04666667	76.923	NA	39.623	NA	0	NA	33.333	19.565	NA	NA	NA	NA	60	NA	33.334	0.001	20.834	NA	14.744	5.75	1.408	1.780333333	NA	NA	NA	NA	NA	0.138	NA	NA	3.11725	0.123	2.788	1.595	3.318	0.639
y301	3114	4	6	14	2100	0	0	57.8945	NA	NA	59.259	70.833	57.4565	94.231	NA	86.7925	NA	0	NA	NA	65.217	NA	NA	40	NA	40	33.332	0.001	68.75	12.5	NA	NA	NA	NA	5.044333333	NA	1.397333333	NA	NA	NA	2.49	2.098	NA	3.9425	2.096	1.091	NA	0.592	NA
y301	3115	6	5	15	2500	0	0	60.52625	30.769	NA	53.08633333	20.834	82.456	28.846	NA	90.566	NA	0	100	NA	70.29	90.909	NA	56.667	NA	85	33.332	94.445	NA	25	29.999	5.128	7.25	NA	5.712	NA	1.946	NA	3.102	NA	1.8325	3.88125	NA	6.23475	4.624	0.727	3.436	2.764666667	2.555
y301	3116	6	6	16	2200	0	0	NA	NA	NA	NA	NA	25.87725	62.5	NA	98.113	NA	0	NA	NA	NA	NA	NA	NA	NA	NA	NA	NA	NA	NA	NA	NA	1.5835	NA	5.4155	NA	1.647	NA	NA	NA	1.4525	2.238	NA	5.25675	1.233	0.848	0.614	NA	0.232
y301	3117	4	1	17	2400	0	0	NA	NA	NA	NA	NA	NA	NA	NA	NA	NA	NA	NA	NA	NA	NA	NA	NA	NA	NA	NA	NA	NA	NA	NA	NA	NA	NA	NA	NA	NA	NA	NA	1.341	NA	NA	NA	NA	1.989333333	0.276	NA	NA	NA
y301	3118	6	3	18	1880	0	0	70.3125	10.9375	46.429	56.98966667	NA	NA	1.923	NA	NA	60	NA	NA	67.647	28.572	NA	29.999	75.758	59.99933333	29.09075	12.501	NA	9.259	NA	NA	31.497	NA	6.44	4.15275	9.468	6.25875	6.508	7.31625	7.3845	3.719666667	6.49875	6.88625	4.172333333	2.033	3.62925	4.37275	6.609	9.719
y301	3119	4	4	19	2300	0	0	63.15766667	15.385	33.33366667	66.667	NA	85.088	46.795	35.7135	48.42766667	0	0	59.09075	80	66.66666667	65.1515	NA	26.66666667	50	NA	NA	NA	43.75	37.5	100	20.19225	5.45825	2.869	7.8635	0.623	3.33075	2.472	5.2435	1.507	4.87525	5.081333333	NA	10.391	5.05525	0.6665	1.5645	2.172333333	2.32275
y301	3120	6	1	20	2100	0	0	NA	NA	NA	NA	NA	NA	NA	NA	NA	NA	NA	NA	NA	NA	NA	NA	NA	NA	NA	NA	NA	NA	NA	NA	NA	NA	NA	NA	NA	NA	NA	NA	1.2295	NA	NA	NA	NA	1.358333333	NA	NA	NA	NA
y301	3121	5	1	21	2100	0	0	NA	NA	NA	NA	NA	NA	NA	NA	NA	NA	NA	NA	NA	NA	NA	NA	NA	NA	NA	NA	NA	NA	NA	NA	NA	NA	NA	NA	NA	0.405	NA	NA	1.118	NA	NA	NA	NA	0.6185	NA	NA	NA	NA
y301	3201	2	1	1	2700	0	0	0	NA	68.3335	NA	NA	49.997	NA	40.625	NA	0	NA	NA	NA	79.6295	NA	NA	66.665	NA	41.08533333	38.462	NA	NA	NA	NA	NA	2.174	0.624	1.887	NA	2.4895	NA	0.481	NA	NA	5.6425	NA	1.38	0.846	0.976	6.053666667	0.4865	2.062
y301	3202	1	1	2	2800	0	0	0	50	20	NA	59.259	NA	100	18.75	NA	NA	NA	NA	10.345	35.185	NA	NA	NA	NA	41.08566667	NA	26.667	NA	NA	NA	NA	0	NA	NA	3.349	2.213	0	1.2795	NA	0.406	2.4285	NA	NA	4.111	0.813	4.7145	2.811	NA
y301	3203	1	3	3	3000	0	0	66.665	50	83.333	60.87	74.075	NA	14.285	78.125	NA	80.001	NA	NA	27.586	100	38.235	NA	NA	75	36.62775	48.718	NA	14.286	40	NA	1.775	3.177	NA	1.089	NA	2.259333333	1.862333333	4.3635	NA	NA	6.5	0	NA	1.773333333	0.488	2.09575	1.622	0.859
y301	3204	1	4	4	3100	0	0	NA	NA	NA	NA	NA	NA	NA	NA	NA	NA	0	NA	NA	NA	NA	NA	NA	NA	NA	NA	NA	NA	NA	NA	NA	NA	NA	NA	NA	NA	NA	NA	NA	NA	NA	NA	2.2	NA	NA	NA	NA	NA
y301	3205	3	6	5	3300	0	0	23.684	NA	NA	NA	50	15.7895	NA	NA	NA	NA	0	NA	NA	NA	NA	NA	NA	NA	NA	NA	NA	NA	NA	NA	NA	NA	NA	NA	NA	NA	NA	NA	NA	NA	NA	NA	1.68125	NA	NA	NA	NA	NA
y301	3206	2	2	6	3600	0	0	66.665	NA	93.333	NA	NA	NA	NA	42.1875	NA	NA	NA	63.636	58.62033333	47.22225	58.824	NA	66.665	NA	69.7675	29.4875	73.333	42.858	NA	71.428	NA	5.686	NA	1.499666667	3.501	5.325	0	0.88575	NA	1.626	1.714333333	1.194	NA	0.604666667	1.219666667	4.579	2.595	0.344
y301	3207	2	7	7	3700	0	0	NA	NA	NA	NA	NA	25.4385	NA	NA	NA	NA	0	NA	6.666	NA	NA	NA	NA	NA	NA	NA	NA	NA	NA	NA	NA	NA	NA	NA	NA	NA	NA	NA	NA	NA	0.559	NA	2.893333333	NA	NA	NA	NA	NA
y301	3208	2	4	8	3600	0	0	NA	NA	NA	NA	NA	NA	NA	NA	NA	NA	0	NA	NA	NA	NA	NA	NA	NA	NA	NA	NA	NA	NA	NA	NA	NA	NA	NA	NA	NA	NA	NA	NA	NA	NA	NA	NA	NA	NA	NA	NA	NA
y301	3209	1	5	9	2600	0	0	NA	NA	NA	NA	NA	NA	NA	NA	NA	NA	0	NA	NA	10.87	NA	NA	NA	NA	NA	NA	NA	NA	NA	NA	NA	NA	NA	NA	NA	NA	NA	NA	NA	NA	NA	NA	NA	NA	NA	NA	NA	NA
y301	3210	3	7	10	2900	0	0	NA	NA	NA	85.185	NA	1.755	96.154	NA	NA	NA	0	NA	NA	NA	NA	NA	NA	NA	NA	NA	NA	NA	NA	NA	NA	NA	NA	NA	NA	NA	NA	NA	NA	NA	NA	NA	5.134	NA	NA	NA	NA	NA
y301	3211	3	1	11	2300	0	0	NA	50	80	NA	96.296	100	85.715	56.25	NA	NA	28.572	NA	0	66.66666667	NA	NA	NA	NA	15.116	5.128	NA	NA	2.5	NA	5.917	0	NA	NA	0.304	4.08	3.631	4.19925	NA	2.575	3.2855	0	NA	NA	NA	3.52175	0.432	0.229
y301	3212	2	3	12	3100	0	0	NA	NA	23.334	91.3045	51.852	NA	85.715	68.75	NA	40	NA	63.636	71.26433333	51.852	82.353	NA	NA	18.75	25.58133333	55.76925	NA	NA	55	NA	NA	1.282	NA	2.177	NA	3.919	2.6535	2.198	NA	1.761666667	6.714333333	0.133	1.9445	1.6325	5.61	6.5485	1.243	3.283666667
y301	3213	3	5	13	2900	0	0	7.895	NA	NA	NA	NA	35.088	NA	NA	NA	NA	0	NA	NA	NA	NA	NA	NA	NA	NA	NA	NA	NA	NA	NA	NA	NA	NA	NA	NA	NA	NA	NA	NA	NA	NA	NA	1.2835	NA	NA	NA	NA	NA
y301	3214	3	2	14	2800	0	0	0	50	NA	13.044	NA	NA	NA	4.6875	NA	80.001	14.285	59.091	24.138	92.5925	NA	NA	0	NA	37.20933333	29.05966667	NA	NA	NA	NA	6.509	2.508	NA	5.08	NA	1.475333333	0.698	1.444	NA	0.407	0.6425	NA	NA	3.265	2.195	3.75425	2.054	NA
y301	3215	1	2	15	3000	0	0	NA	NA	NA	78.261	NA	NA	42.857	42.1875	14.285	NA	78.571	NA	36.2065	77.778	41.177	NA	NA	43.75	44.186	97.436	36.667	NA	NA	NA	NA	NA	NA	4.354	0.609	2.582	2.095	2.91975	NA	1.355	4.381	NA	NA	5.038	1.0975	1.552333333	3.928333333	0.344
y301	3216	3	3	16	2800	0	0	NA	NA	18.889	34.7825	59.26	NA	100	52.08333333	NA	45	NA	82.9545	60.345	36.111	89.706	NA	100	31.251	15.504	76.923	20	NA	70	NA	16.864	1.449333333	2.028	2.72125	0.609	6.178	2.001666667	4.495	NA	6.911	5.333	1.856666667	1.192	1.7835	2.561	5.53	1.657666667	1.6895
y301	3217	1	6	17	3400	0	0	NA	NA	NA	NA	NA	26.316	86.539	NA	NA	NA	0	NA	NA	2.174	NA	NA	NA	NA	NA	NA	16.666	NA	NA	NA	NA	NA	NA	NA	NA	NA	NA	NA	NA	NA	NA	NA	0.489	NA	NA	NA	NA	NA
y301	3218	3	4	18	2800	0	0	NA	NA	NA	NA	NA	NA	NA	NA	NA	NA	0	NA	NA	NA	NA	NA	NA	NA	NA	NA	NA	NA	NA	NA	NA	NA	NA	NA	NA	NA	NA	NA	NA	NA	NA	NA	NA	NA	NA	NA	NA	NA
y301	3219	2	5	19	3400	0	0	NA	NA	NA	NA	NA	NA	NA	NA	NA	NA	0	NA	NA	NA	NA	NA	NA	NA	NA	NA	NA	NA	NA	NA	NA	NA	NA	NA	NA	NA	NA	NA	NA	NA	NA	NA	0.367	NA	NA	NA	NA	NA
y301	3220	1	7	20	2200	0	0	NA	NA	NA	NA	NA	1.754	NA	NA	NA	NA	0	NA	NA	NA	NA	NA	NA	NA	NA	NA	NA	NA	NA	NA	NA	NA	NA	1.632	NA	0.299	NA	NA	NA	NA	NA	NA	3.301	NA	NA	NA	NA	NA
y301	3221	2	6	21	3600	0	0	NA	NA	NA	NA	NA	19.298	NA	NA	NA	NA	0	NA	NA	NA	NA	NA	NA	NA	NA	NA	NA	NA	NA	NA	NA	NA	NA	2.374	NA	NA	NA	NA	NA	NA	NA	NA	3.667	0.37	NA	NA	NA	NA
z301	1101	18	1	1	1650	0	0	NA	NA	NA	NA	NA	NA	NA	NA	NA	NA	NA	NA	NA	NA	NA	NA	NA	NA	NA	NA	NA	NA	NA	NA	NA	NA	NA	NA	NA	NA	1.796	NA	NA	NA	NA	NA	NA	NA	NA	NA	1.252	NA
z301	1102	18	2	2	1720	0	0	NA	NA	NA	NA	NA	NA	NA	NA	NA	NA	NA	NA	NA	NA	NA	NA	NA	NA	NA	NA	NA	NA	NA	NA	NA	NA	NA	NA	NA	NA	NA	NA	NA	NA	NA	NA	NA	NA	NA	NA	NA	NA
z301	1103	18	3	3	1890	0	0	NA	NA	NA	NA	NA	NA	NA	NA	NA	NA	NA	NA	NA	NA	NA	NA	NA	NA	NA	NA	NA	NA	NA	NA	NA	NA	NA	NA	NA	NA	NA	NA	NA	NA	NA	NA	NA	NA	NA	NA	NA	NA
z301	1104	18	4	4	1550	0	0	NA	NA	NA	NA	NA	NA	NA	NA	NA	NA	NA	NA	NA	NA	NA	NA	NA	NA	NA	NA	NA	NA	NA	NA	NA	NA	NA	NA	NA	NA	NA	NA	NA	NA	NA	NA	NA	NA	NA	NA	NA	NA
z301	1105	18	5	5	1710	0	0	NA	NA	NA	NA	NA	NA	NA	NA	NA	NA	NA	NA	NA	NA	NA	NA	NA	NA	NA	NA	NA	NA	NA	NA	NA	NA	NA	NA	NA	NA	NA	NA	NA	NA	NA	NA	NA	NA	NA	NA	NA	NA
z301	1106	18	6	6	1590	0	0	NA	NA	NA	NA	NA	NA	NA	NA	NA	NA	NA	NA	NA	NA	NA	NA	NA	NA	NA	NA	NA	NA	NA	NA	NA	NA	NA	NA	NA	NA	NA	NA	NA	NA	NA	NA	NA	NA	NA	NA	NA	NA
z301	1107	18	7	7	1850	0	0	NA	NA	NA	NA	NA	NA	NA	NA	NA	NA	NA	NA	NA	NA	NA	NA	NA	NA	NA	NA	NA	NA	NA	NA	NA	NA	NA	NA	NA	NA	NA	NA	NA	NA	NA	NA	NA	NA	NA	NA	NA	NA
z301	1108	17	7	8	1780	0	0	NA	NA	NA	NA	NA	NA	NA	NA	NA	NA	NA	NA	NA	NA	NA	NA	NA	NA	NA	NA	NA	NA	NA	NA	NA	NA	NA	NA	NA	NA	NA	NA	NA	NA	NA	NA	NA	NA	NA	NA	NA	NA
z301	1109	17	6	9	1630	0	0	NA	NA	NA	NA	NA	NA	NA	NA	NA	NA	NA	NA	NA	NA	NA	NA	NA	NA	NA	NA	NA	NA	NA	NA	NA	NA	NA	NA	NA	NA	NA	NA	NA	NA	NA	NA	NA	NA	NA	NA	NA	NA
z301	1110	17	5	10	1640	0	0	NA	NA	NA	NA	NA	NA	NA	NA	NA	NA	NA	NA	NA	NA	NA	NA	NA	NA	NA	NA	NA	NA	NA	NA	NA	NA	NA	NA	NA	NA	NA	NA	NA	NA	NA	NA	NA	NA	NA	NA	NA	NA
z301	1111	17	4	11	1730	0	0	NA	NA	NA	NA	NA	NA	NA	NA	NA	NA	NA	NA	NA	NA	NA	NA	NA	NA	NA	NA	NA	NA	NA	NA	NA	NA	NA	NA	NA	NA	NA	NA	NA	NA	NA	NA	NA	NA	NA	NA	NA	NA
z301	1112	17	3	12	2000	0	0	NA	NA	NA	NA	NA	NA	NA	NA	NA	NA	NA	NA	NA	NA	NA	NA	NA	NA	NA	NA	NA	NA	NA	NA	NA	NA	NA	NA	NA	NA	NA	NA	NA	NA	NA	NA	NA	NA	NA	NA	NA	NA
z301	1113	17	2	13	1860	0	0	NA	NA	NA	NA	NA	NA	NA	NA	NA	NA	NA	NA	NA	NA	NA	NA	NA	NA	NA	NA	NA	NA	NA	NA	NA	NA	NA	NA	NA	NA	NA	NA	NA	NA	NA	NA	NA	NA	NA	NA	NA	NA
z301	1114	17	1	14	1710	0	0	NA	NA	NA	NA	NA	NA	NA	NA	NA	NA	NA	NA	NA	NA	NA	NA	NA	NA	NA	NA	NA	NA	NA	NA	NA	NA	NA	NA	NA	NA	NA	NA	NA	NA	NA	NA	NA	NA	NA	NA	NA	NA
z301	1115	16	1	15	1710	0	0	NA	NA	NA	NA	NA	NA	NA	NA	NA	NA	NA	NA	NA	NA	NA	NA	NA	NA	NA	NA	NA	NA	NA	NA	NA	NA	NA	NA	NA	NA	NA	NA	NA	NA	NA	NA	NA	NA	NA	NA	NA	NA
z301	1116	16	2	16	1900	0	0	NA	NA	NA	NA	NA	NA	NA	NA	NA	NA	NA	NA	NA	NA	NA	NA	NA	NA	NA	NA	NA	NA	NA	NA	NA	NA	NA	NA	NA	NA	NA	NA	NA	NA	NA	NA	NA	NA	NA	NA	NA	NA
z301	1117	16	3	17	1840	0	0	NA	NA	NA	NA	NA	NA	NA	NA	NA	NA	NA	NA	NA	NA	NA	NA	NA	NA	NA	NA	NA	NA	NA	NA	NA	NA	NA	NA	NA	NA	NA	NA	NA	NA	NA	NA	NA	NA	NA	NA	NA	NA
z301	1118	16	4	18	1780	0	0	NA	NA	NA	NA	NA	NA	NA	NA	NA	NA	NA	NA	NA	NA	NA	NA	NA	NA	NA	NA	NA	NA	NA	NA	NA	NA	NA	NA	NA	NA	NA	NA	NA	NA	NA	NA	NA	NA	NA	NA	NA	NA
z301	1119	16	5	19	2000	0	0	NA	NA	NA	NA	NA	NA	NA	NA	NA	NA	NA	NA	NA	NA	NA	NA	NA	NA	NA	NA	NA	NA	NA	NA	NA	NA	NA	NA	NA	NA	NA	NA	NA	NA	NA	NA	NA	NA	NA	NA	NA	NA
z301	1120	16	6	20	1900	0	0	NA	NA	NA	NA	NA	NA	NA	NA	NA	NA	NA	NA	NA	NA	NA	NA	NA	NA	NA	NA	NA	NA	NA	NA	NA	NA	NA	NA	NA	NA	NA	NA	NA	NA	NA	NA	NA	NA	NA	NA	NA	NA
z301	1121	16	7	21	1580	0	0	NA	NA	NA	NA	NA	NA	NA	NA	NA	NA	NA	NA	NA	NA	NA	NA	NA	NA	NA	NA	NA	NA	NA	NA	NA	NA	NA	NA	NA	NA	NA	NA	NA	NA	NA	NA	NA	NA	NA	NA	NA	NA
z301	1201	15	1	1	2700	0	0	NA	50	47.619	NA	16.6665	NA	4.651	68.421	92	39.394	NA	46.667	0	NA	NA	0	NA	NA	56.52166667	48	NA	62.857	NA	71.92966667	2.564	5.233666667	2.824	4.640333333	9.13175	5.8	6.3925	3.2685	1.537	NA	NA	0.163	6.62075	4.542666667	2.06825	3.324	3.242333333	3.197
z301	1202	15	2	2	2600	0	0	NA	NA	NA	NA	NA	NA	NA	7.895	NA	0	NA	NA	NA	NA	NA	NA	NA	NA	NA	NA	NA	NA	NA	42.98233333	NA	NA	NA	NA	1.627	NA	0	2.65	1.085	NA	NA	NA	NA	NA	0.29	NA	NA	1.497
z301	1203	15	3	3	2400	0	0	NA	NA	NA	NA	NA	NA	NA	NA	48	90.909	NA	NA	NA	NA	NA	NA	NA	NA	NA	NA	NA	97.143	NA	NA	NA	NA	NA	NA	3.255	2.636	NA	NA	NA	NA	NA	NA	NA	0.475	NA	NA	NA	1.905
z301	1204	15	4	4	2600	0	0	NA	NA	NA	NA	NA	NA	NA	NA	NA	NA	NA	NA	NA	NA	NA	NA	NA	NA	NA	NA	NA	NA	NA	NA	NA	NA	NA	NA	NA	NA	NA	NA	NA	NA	NA	NA	NA	NA	NA	NA	NA	NA
z301	1205	15	5	5	2600	0	0	NA	NA	NA	NA	NA	NA	NA	NA	NA	NA	NA	NA	NA	NA	NA	NA	NA	NA	NA	NA	NA	NA	NA	NA	NA	NA	NA	NA	NA	NA	NA	NA	NA	NA	NA	NA	NA	NA	NA	NA	NA	NA
z301	1206	15	6	6	2500	0	0	NA	NA	NA	NA	NA	NA	NA	NA	NA	NA	NA	NA	NA	NA	NA	NA	NA	NA	NA	NA	NA	NA	NA	NA	NA	NA	NA	NA	NA	NA	NA	NA	NA	NA	NA	NA	NA	NA	NA	NA	NA	NA
z301	1207	15	7	7	2400	0	0	NA	NA	NA	NA	NA	NA	NA	NA	NA	NA	NA	NA	NA	NA	NA	NA	NA	NA	NA	NA	NA	NA	NA	NA	NA	NA	NA	NA	NA	NA	NA	NA	NA	NA	NA	NA	NA	NA	NA	NA	NA	NA
z301	1208	14	7	8	2600	0	0	NA	NA	NA	NA	NA	NA	NA	NA	NA	NA	NA	NA	NA	NA	NA	NA	NA	NA	NA	NA	NA	NA	NA	NA	NA	NA	NA	NA	NA	NA	NA	NA	NA	NA	NA	NA	NA	NA	NA	NA	NA	NA
z301	1209	14	6	9	2600	0	0	NA	NA	NA	NA	NA	NA	NA	NA	NA	NA	NA	NA	NA	NA	NA	NA	NA	NA	NA	NA	NA	NA	NA	NA	NA	NA	NA	NA	NA	NA	NA	NA	NA	NA	NA	NA	NA	NA	NA	NA	NA	NA
z301	1210	14	5	10	2700	0	0	NA	NA	NA	NA	NA	NA	NA	NA	NA	NA	NA	NA	NA	NA	NA	NA	NA	NA	NA	NA	NA	NA	NA	NA	NA	NA	NA	NA	NA	NA	NA	NA	NA	NA	NA	NA	NA	NA	NA	NA	NA	NA
z301	1211	14	4	11	2900	0	0	NA	NA	NA	NA	NA	NA	NA	NA	NA	NA	NA	NA	NA	NA	NA	NA	NA	NA	NA	NA	NA	NA	NA	NA	NA	NA	NA	NA	NA	NA	NA	NA	NA	NA	NA	NA	NA	NA	NA	NA	NA	NA
z301	1212	14	3	12	2900	0	0	NA	NA	NA	NA	NA	NA	NA	NA	NA	39.394	NA	NA	NA	NA	NA	NA	NA	NA	NA	NA	NA	NA	NA	NA	NA	NA	NA	NA	NA	NA	0.876	NA	NA	NA	NA	NA	NA	NA	NA	NA	NA	NA
z301	1213	14	2	13	2900	0	0	NA	NA	NA	NA	93.333	NA	NA	NA	44	NA	NA	NA	NA	NA	NA	NA	NA	NA	NA	NA	NA	NA	NA	60.5265	NA	NA	NA	2.091333333	4.34	3.163	1.5765	NA	NA	NA	NA	NA	1.065	3.487	0.581	1.373	NA	1.905
z301	1214	14	1	14	2600	0	0	66.6665	NA	NA	50.003	NA	NA	NA	52.63166667	24	NA	NA	60	NA	NA	30.769	35.294	NA	0	39.13	72	NA	89.52366667	NA	71.053	17.308	NA	1.255	6.732	9.463666667	4.96475	4.728666667	7.361666667	5.063	0.5015	NA	1.7885	2.131	3.856333333	3.531666667	2.071333333	NA	3.9455
z301	1215	13	1	15	2400	0	0	NA	62.5	19.0475	NA	NA	NA	NA	23.684	48	12.121	14.286	NA	NA	NA	NA	NA	55.556	NA	69.565	NA	NA	41.90466667	NA	66.66666667	NA	NA	4.707	4.804	7.5045	2.46	4.9915	1.236666667	NA	0.334	2.226	NA	5.7075	1.585	1.935	2.745666667	NA	0.136
z301	1216	13	2	16	2300	0	0	NA	NA	NA	NA	60	NA	NA	10.526	0	15.152	NA	31.111	NA	NA	NA	NA	NA	NA	39.13	52	NA	NA	NA	32.45633333	3.205	NA	3.137666667	3.8725	3.526	2.987666667	2.93325	4.417	NA	NA	1.37	0.325	1.826333333	1.426	1.016	1.445	1.064	2.585
z301	1217	13	3	17	2800	0	0	NA	NA	NA	NA	NA	NA	NA	NA	NA	NA	NA	NA	NA	NA	NA	NA	NA	NA	NA	NA	NA	NA	NA	NA	NA	NA	NA	NA	2.893	NA	NA	NA	NA	NA	NA	NA	NA	NA	NA	NA	NA	NA
z301	1218	13	4	18	2600	0	0	NA	NA	NA	NA	NA	NA	NA	NA	NA	NA	NA	NA	NA	NA	NA	NA	NA	NA	NA	NA	NA	NA	NA	NA	NA	NA	NA	NA	NA	0.527	NA	NA	NA	NA	NA	NA	NA	NA	NA	NA	NA	NA
z301	1219	13	5	19	2600	0	0	NA	NA	NA	NA	NA	NA	NA	NA	NA	NA	NA	NA	NA	NA	NA	NA	NA	NA	NA	NA	NA	NA	NA	NA	NA	NA	NA	NA	NA	NA	NA	NA	NA	NA	NA	NA	NA	NA	NA	NA	NA	NA
z301	1220	13	6	20	2700	0	0	NA	NA	NA	NA	NA	NA	NA	NA	NA	NA	NA	NA	NA	NA	NA	NA	NA	NA	NA	NA	NA	NA	NA	NA	NA	NA	NA	NA	NA	NA	NA	NA	NA	NA	NA	NA	NA	NA	NA	NA	NA	NA
z301	1221	13	7	21	2500	0	0	NA	NA	NA	NA	NA	NA	NA	NA	NA	NA	NA	NA	NA	NA	NA	NA	NA	NA	NA	NA	NA	NA	NA	NA	NA	NA	NA	NA	NA	NA	NA	NA	NA	NA	NA	NA	NA	NA	NA	NA	NA	NA
z301	2101	9	6	1	2000	0	0	NA	61.11133333	78.572	62.5	33.33333333	NA	71.052	NA	NA	71.6665	64.1025	44.737	NA	95.652	NA	NA	87.71933333	0	NA	41.3045	25	NA	NA	42.0455	11.628	2.930666667	NA	5.1725	5.22525	2.170333333	2.326	6.033	14.95175	6.60925	1.73	4.5845	5.8195	4.0635	6.58925	5.132	1.46425	3.7035
z301	2102	9	4	2	2000	0	0	NA	NA	80.882	NA	NA	NA	NA	NA	NA	NA	NA	NA	NA	NA	NA	6.666666667	NA	NA	NA	NA	NA	NA	NA	NA	48.579	18.20033333	12.98766667	11.13133333	15.856	18.20366667	15.956	16.27066667	22.02566667	20.416	8.65925	10.87725	13.4345	18.88533333	17.36433333	11.53466667	18.503	16.04966667
z301	2103	7	4	3	1800	0	0	NA	22.917	NA	NA	NA	NA	NA	25	NA	NA	34.6155	NA	NA	NA	NA	40.0005	NA	100	NA	NA	NA	NA	NA	NA	22.48066667	13.19	8.633666667	11.797	12.162	11.347	7.99425	8.91225	16.84075	13.46475	6.44475	9.1695	13.62925	13.15775	12.8295	8.57775	7.56625	13.141
z301	2104	9	2	4	1740	0	0	NA	NA	25	83.85425	61.24	69.231	56.604	53.309	22.222	0	45.454	NA	NA	64.6225	NA	15.385	6.25	0	86	NA	36.45833333	27.27266667	NA	NA	NA	2.653	6.4555	5.94025	5.68	2.586	5.807	NA	5.79625	4.483	3.12	6.14875	1.254	4.762	1.831	6.625	1.997	4.424333333
z301	2105	8	1	5	1880	0	0	90	88.889	25	42.361	23.25575	30.769	75.4715	60.294	59.259	85.714	36.3635	NA	NA	26.415	NA	38.462	NA	0	48	NA	NA	27.273	NA	NA	NA	4.49	8.01575	8.80325	8.88	3.485	8.4465	5.302	6.44	3.67525	1.314	6.283333333	NA	3.489	1.69	4.230333333	2.197	1.289
z301	2106	8	5	6	1870	0	0	NA	44.27075	NA	51.786	57.692	0	NA	NA	NA	61.6665	NA	38.59666667	NA	69.565	40	NA	52.6315	0	0	47.826	NA	NA	14.815	NA	11.2405	4.567	0.901	2.6315	7.79275	6.931666667	2.584	6.276333333	13.0225	6.44525	3.46	5.536333333	6.176666667	10.4875	2.94575	4.47225	5.253	5.12825
z301	2107	7	1	7	1960	0	0	NA	61.111	NA	70.83333333	70.93	23.077	44.81125	57.353	22.222	42.857	NA	NA	NA	79.245	NA	NA	NA	0	36	NA	3.125	NA	NA	NA	NA	3.605333333	8.954333333	6.7095	3.92	0.843	5.31675	0.9785	5.9505	6.78525	2.956	7.511	2.676	3.46525	2.864	4.219	1.3315	2.5775
z301	2108	9	1	8	1950	0	0	69.9995	NA	37.5	87.5	39.535	46.153	16.038	32.7205	NA	NA	NA	19.999	31.25	88.679	83.333	NA	NA	0	41.33333333	NA	70.3125	7.2725	NA	NA	NA	0.816	4.37625	7.9915	5.48	2.529	5.31675	3.263	6.749333333	5.93675	2.791	6.48	4.515	2.734333333	3.0285	6.136666667	1.597666667	2.190666667
z301	2109	8	7	9	1890	0	0	NA	NA	83.8235	NA	NA	NA	7.692	100	NA	38.235	NA	NA	NA	NA	NA	NA	NA	60	NA	23	NA	6.25	NA	NA	NA	NA	NA	NA	NA	NA	NA	NA	NA	1.471	NA	0	1.51725	0.158	3.161	NA	NA	NA
z301	2110	8	6	10	1880	0	0	NA	59.028	NA	59.524	19.231	24.999	NA	NA	NA	76.66666667	55.128	44.737	100	65.218	26.667	NA	NA	NA	NA	NA	NA	NA	62.963	45.45466667	NA	3.885	NA	2.117	4.775	2.532	3.682	3.4735	8.88275	10.29	1.557	4.209666667	1.888666667	6.076	4.1085	3.176666667	1.116	4.5585
z301	2111	9	7	11	1760	0	0	NA	NA	58.824	NA	NA	NA	100	NA	NA	41.1765	NA	NA	NA	NA	NA	NA	NA	60	NA	NA	NA	0	NA	NA	NA	NA	2.773	NA	NA	NA	1.199	NA	2.01	3.9705	2.843	2.6355	2.161	NA	0.5745	NA	NA	0.5115
z301	2112	7	6	12	2000	0	0	NA	72.39575	7.143	82.143	57.6925	NA	31.579	NA	NA	67.77766667	35.897	NA	NA	82.60866667	6.666	20	68.421	100	NA	52.174	62.5	NA	66.667	97.727	11.628	1.738	0	3.2215	3.183333333	4.29475	3.29475	2.742333333	8.92275	5.1725	2.1625	NA	5.3215	9.9845	6.08525	5.718333333	2.929	7.74
z301	2113	7	7	13	1880	0	0	NA	NA	NA	NA	NA	NA	19.2305	NA	NA	15.68633333	NA	NA	NA	NA	NA	NA	25	NA	NA	NA	NA	NA	NA	NA	NA	NA	0.179	NA	NA	NA	1.541	NA	NA	1.618	NA	NA	1.287666667	NA	0.6465	NA	NA	1.79
z301	2114	8	3	14	1830	0	0	NA	NA	NA	NA	NA	NA	NA	24.999	NA	NA	NA	NA	NA	NA	NA	NA	NA	NA	NA	NA	NA	NA	NA	NA	63.17825	17.43325	12.61275	17.15075	17.34225	17.45	15.16475	14.168	21.50325	15.59925	10.727	15.1385	15.008	18.45975	18.1395	10.33725	12.2385	13.67525
z301	2115	7	3	15	1910	0	0	NA	NA	NA	NA	NA	NA	NA	NA	NA	NA	NA	NA	NA	NA	NA	NA	NA	NA	NA	NA	NA	NA	NA	NA	69.7675	18.04675	17.96175	23.09475	21.3965	14.964	16.23075	16.63625	29.46125	17.036	11.462	14.05725	15.77325	23.839	18.6045	11.6935	14.15625	16.5955
z301	2116	7	2	16	1820	0	0	NA	NA	NA	74.47925	38.3725	50	85.53466667	36.76466667	0	NA	68.1815	NA	79.16666667	86.7925	100	61.539	NA	0	16	NA	42.1875	27.273	NA	NA	18.447	5.61225	8.7955	6.624	6.24	3.597333333	6.448	2.447	5.48675	5.08875	4.433	3.24	0	5.76375	4.413	6.555	2.7295	3.393666667
z301	2117	9	5	17	2100	0	0	NA	25.52075	100	3.571	50	37.4995	63.158	NA	NA	52.22233333	31.62366667	52.632	NA	56.522	80.0005	40	36.842	NA	NA	43.478	NA	50	22.2225	57.9545	12.7905	2.70925	1.126	3.267	4.68475	4.34	8.075	6.459333333	12.21866667	3.941	0.4325	5.882	5.43625	7.8175	6.39525	2.34625	5.54375	4.06
z301	2118	8	2	18	1900	0	0	NA	NA	16.667	88.19433333	76.7445	NA	30.18866667	26.838	77.778	28.5715	77.273	NA	75	60.3775	NA	NA	NA	0	36	63.158	32.29166667	32.727	NA	0	NA	2.296	7.01925	6.15375	4.8	5.171333333	3.69525	5.057	9.04175	4.739	1.3955	5.694666667	NA	2.876333333	0.516333333	5.3695	1.731	1.073666667
z301	2119	9	3	19	2100	0	0	NA	NA	NA	NA	NA	NA	NA	NA	NA	NA	NA	NA	NA	NA	NA	NA	NA	NA	NA	NA	NA	NA	NA	NA	49.61266667	14.6725	12.50025	18.33025	18.4235	19.349	13.61425	18.96725	24.5175	16.74875	12.54325	14.4465	16.6155	18.924	14.186	12.8665	9.5885	14.53025
z301	2120	7	5	20	1820	0	0	100	65.625	39.2855	48.2145	NA	74.999	50	43.7495	NA	3.333	14.1025	15.789	NA	78.261	53.3335	NA	NA	NA	NA	30.435	56.25	33.335	42.5925	NA	13.954	5.777	2.027	5.218	5.94575	6.148	3.53675	4.692333333	10.97275	10.0985	2.076	6.96375	9.75	10.37175	5.3875	3.812	6.369333333	8.61825
z301	2121	8	4	21	2000	0	0	NA	2.083	NA	NA	NA	NA	NA	NA	100	NA	NA	NA	NA	NA	NA	46.667	NA	NA	NA	NA	NA	NA	44.444	NA	42.63575	14.36575	8.89625	14.65525	17.11725	13.2005	14.53475	12.9795	23.39225	13.54675	7.093333333	10.25075	16.0415	15.712	13.25575	9.75075	14.01675	13.03425
z301	2201	11	5	1	3200	0	0	66.949	NA	53.67625	42.857	71.4285	NA	92.308	NA	27.27233333	NA	NA	76.923	NA	NA	NA	36.434	82.143	70	NA	50.66666667	78.261	45.3125	NA	12.499	12.5	1.55	5.54575	0.638	2.064	3.165666667	6.05	NA	NA	1.6545	4.191	8.372	6.93125	3.391	3.951	3.3755	4.503666667	6.234
z301	2202	10	5	2	2800	0	0	61.017	NA	29.41175	53.571	68.367	100	69.231	57.778	63.636	61.7645	NA	NA	NA	NA	NA	74.4185	28.571	NA	NA	57.5	91.30433333	51.04166667	NA	25	12.5	0.2	8.765666667	NA	0.938	2.519	3.6815	NA	NA	1.519333333	3.27225	4.5735	5.44825	2.524	2.90925	0	2.0195	4.6035
z301	2203	12	7	3	2300	0	0	89.831	NA	55.5145	NA	100	NA	92.308	93.334	NA	35.29433333	NA	NA	NA	NA	23.809	NA	17.857	NA	NA	34	NA	NA	NA	NA	NA	4.8	1.8785	NA	0	NA	3.1675	NA	0.503	NA	1.6175	2.325333333	4.459666667	NA	NA	0	2.925	1.875666667
z301	2204	11	3	4	3100	0	0	62	NA	50	NA	NA	75	NA	56.757	70.6395	78.3335	NA	NA	73.75	59.81733333	92.453	NA	48.6845	NA	37.5005	90	91.429	11.111	22.727	NA	19.162	5.15425	9.1615	4.5105	10.403	1.498	4.744	4.36375	4.851	7.48425	3.391666667	11.19625	7.06125	3.469	12.35625	6.58725	5.148	NA
z301	2205	12	6	5	2900	0	0	94.915	NA	89.706	NA	NA	NA	36.5385	NA	NA	37.49975	NA	NA	NA	NA	NA	88.372	NA	40	NA	8	NA	55.20833333	NA	NA	NA	NA	1.669666667	NA	NA	NA	3.596	NA	NA	2.86775	0.88225	5.27125	6.620666667	1.577	1.868	NA	0.696	NA
z301	2206	10	1	6	2400	0	0	56	NA	63.0435	75	NA	12.5	13.333	27.02733333	77.61625	41.6665	NA	30	62.5	63.927	7.547	NA	42.105	33.333	25	10	8.571	NA	25	NA	23.952	3.982	4.743333333	NA	4.44625	NA	4.62	NA	1.119	7.1655	2.65	6.13525	4.122	0.239	9.2675	4.809	5.1815	2.12
z301	2207	12	1	7	3000	0	0	38	NA	82.609	62.5	NA	9.375	NA	75.676	62.5	60	NA	57.778	55	70.2055	57.23266667	NA	52.63166667	70.833	25	100	NA	44.444	NA	NA	11.976	3.757	6.92	4.031	8.59925	NA	4.9505	2.61	1.244	4.087	2.014	9.08775	3.359	2.073333333	7.7945	3.469666667	2.871333333	1.169333333
z301	2208	11	7	8	2600	0	0	96.61	NA	67.647	NA	NA	NA	51.923	60	NA	57.843	NA	NA	NA	NA	NA	83.721	NA	30	NA	24	NA	NA	NA	NA	NA	0.8	1.252	NA	NA	NA	NA	NA	NA	1.324	0.882	3.204	2.6895	NA	1.484666667	NA	2.716	NA
z301	2209	12	4	9	2500	0	0	NA	58.3335	56.522	NA	NA	31.25	6.667	NA	81.783	63.3335	NA	86.667	31.66666667	32.192	52.20133333	40	43.421	37.5	NA	60	50	NA	59.091	NA	8.084	5.1545	11.501	3.02325	9.14425	4.931333333	3.2175	3.153666667	3.731333333	5.81225	2.62325	8.7805	3.0915	2.764333333	12.5715	6.85125	5.48475	3.76475
z301	2210	10	3	10	2600	0	0	92	NA	13.043	NA	NA	6.25	NA	68.919	84.30225	48.3335	NA	46.667	30	64.38333333	38.99366667	53.334	52.6315	NA	50	NA	17.143	NA	65.15133333	NA	NA	4.1425	4.776	2.207	8.9345	5.337	5.060666667	2.664333333	4.851	6.635	2.66325	12.76825	6.259666667	2.871	13.21825	3.0635	5.55175	2.52175
z301	2211	11	2	11	3100	0	0	33.33333333	NA	44.92766667	62.5	66.667	87.5	80	70.946	93.023	75	NA	26.667	46.66666667	44.17825	30.66025	NA	23.684	33.333	37.501	35	40.95266667	NA	100	49.999	8.982	6.551	7.115	2.1115	6.6695	0.749333333	3.960333333	3.643333333	3.545	7.84225	5.4055	11.08125	3.893	2.233	10.74	8.00375	5.148	2.4855
z301	2212	11	6	12	2900	0	0	100	NA	73.5295	NA	68.3675	33.333	9.6155	NA	NA	67.64725	NA	84.615	NA	NA	19.048	69.767	25	NA	NA	50.66666667	NA	56.25	NA	NA	4.167	NA	3.578	NA	NA	NA	2.911	NA	NA	5.0735	2.5735	2.94575	5.195333333	NA	1.724	NA	2.298	3.197
z301	2213	10	4	13	2900	0	0	0	NA	0	NA	NA	6.25	NA	62.16233333	71.318	50	NA	NA	58.75	41.43825	25.94325	80.001	31.579	NA	NA	NA	63.80966667	NA	13.636	25	5.09	7.611	8.577	1.023666667	4.73975	NA	1.485	2.882	5.224	6.64825	9.857	11.963	8.753333333	2.9505	8.7285	5.83	2.781666667	4.24
z301	2214	10	7	14	2400	0	0	NA	NA	75	NA	NA	NA	80.769	NA	NA	44.11766667	NA	NA	NA	NA	NA	NA	28.571	NA	NA	15	NA	56.25	NA	NA	NA	NA	2.952	NA	NA	NA	NA	NA	NA	1.618	NA	0.5425	1.655	NA	NA	NA	NA	2.43
z301	2215	12	3	15	3000	0	0	NA	58.3335	4.348	75	NA	NA	13.333	79.7295	72.86833333	25	25	60	48.33333333	24.31525	NA	NA	55.263	NA	37.501	NA	50.47633333	11.111	4.546	NA	NA	3.4685	7.3585	4.542666667	10.067	2.85575	4.7855	4.894	3.778	6.422666667	4.72975	8.589	3.206	1.329	8.90825	6.675333333	4.9125	4.53225
z301	2216	11	1	16	2700	0	0	88	NA	6.522	NA	90.476	NA	66.667	23.42333333	50.5815	63.333	24.999	66.6665	34.16666667	64.38366667	74.21366667	NA	NA	NA	NA	80	29.524	NA	40.909	NA	3.193666667	2.408	8.28475	0.384	7.08875	NA	1.265	2.175333333	2.612	3.556	4.054	5.44475	2.82425	4.518666667	11.243	5.17125	5.61925	2.290666667
z301	2217	12	5	17	2800	0	0	76.83633333	0	42.157	35.714	58.50333333	NA	NA	0	63.636	58.8235	NA	23.077	81.818	NA	66.6665	47.6745	28.571	NA	NA	50	47.826	15.625	0	NA	NA	NA	7.916	NA	5.816	3.779	4.965333333	0.972	1.9265	8.309	5.22075	7.7905	6.931	2.839	5.5315	NA	1.95	3.96425
z301	2218	12	2	18	2900	0	0	60	50	39.1305	NA	46.03133333	NA	13.333	75.676	69.7675	45.55566667	25	23.3335	42.5	19.17833333	43.396	NA	47.3685	91.6665	NA	0	32.38066667	100	47.727	25	10.778	2.9865	5.84775	1.407666667	5.45275	6.929	7.095333333	4.119	NA	5.9315	4.134	9.356	4.42775	2.99025	10.309	7.773333333	4.50875	2.4125
z301	2219	10	2	19	2700	0	0	20	NA	47.826	NA	71.429	33.33333333	33.3335	44.14433333	62.403	41.11066667	NA	30	65.83333333	43.1505	37.107	NA	NA	NA	NA	80	37.143	NA	52.2725	NA	3.593	2.633	11.891	1.4395	8.01175	NA	2.475	6.525	1.959	4.33875	2.6235	7.28525	5.241666667	5.104	11.02725	5.0395	3.275	2.30275
z301	2220	11	4	20	2900	0	0	30.66666667	NA	NA	NA	95.238	50	NA	24.324	89.535	63.3335	NA	20	53.75	35.6165	21.38366667	NA	2.632	58.334	37.501	NA	80	66.666	86.364	NA	10.479	4.43175	6.692333333	4.3185	8.515	0.375	1.5675	4.16	3.731333333	5.41425	1.113	10.08425	9.31325	5.4625	11.96125	7.071	4.30675	0.292
z301	2221	10	6	21	2600	0	0	77.9665	NA	77.206	NA	96.9385	NA	57.69266667	40	NA	35.294	NA	NA	NA	NA	NA	76.744	NA	75	NA	21	NA	46.875	44.444	NA	NA	2.8	3.876	NA	1.97	NA	2.3115	NA	NA	2.647333333	2.90425	2.790666667	4.689666667	1.104	0.287	0.422	0	2.259
z301	3101	6	4	1	1850	0	0	NA	22.917	64.286	57.143	26.923	NA	NA	25	NA	NA	32.051	73.684	NA	21.739	40	46.667	100	NA	NA	NA	NA	NA	NA	38.636	9.1085	8.282	7.432333333	11.1615	8.69375	8.635	5.281	7.12975	19.21225	9.85225	3.287	6.4445	11.83025	11.76475	7.79075	6.2685	7.56625	10.1495
z301	3102	4	5	2	2100	0	0	NA	14.583	NA	51.7855	46.154	NA	NA	NA	NA	73.3335	20.513	54.38633333	66.665	95.6525	NA	76.6665	42.105	NA	NA	17.391	NA	NA	NA	20.455	19.38	9.509	4.39175	7.89475	5.6755	8.5895	3.73075	6.67275	16.07725	8.12825	3.229333333	3.0275	7.5805	10.7585	8.72075	5.8285	8.159	7.65675
z301	3103	5	5	3	1990	0	0	NA	40.972	92.857	3.5715	19.23066667	NA	NA	12.5	NA	43.333	79.487	10.526	NA	100	73.3335	80	NA	NA	0	60.87	NA	NA	11.111	13.6365	13.43666667	7.498	0.676	4.35575	6.08125	7.9565	6.34675	8.181	14.30875	9.688	4.844	4.267333333	10.72	11.223	8.13925	7.07475	7.2175	11.0755
z301	3104	6	7	4	1750	0	0	NA	NA	NA	NA	53.061	NA	0	NA	NA	30.882	NA	NA	NA	NA	NA	NA	NA	45	NA	56	NA	NA	33.333	NA	NA	NA	NA	NA	NA	NA	2.911	NA	NA	3.088	1.471	2.791	2.621	NA	NA	NA	0.279	2.685
z301	3105	5	7	5	1910	0	0	84.746	NA	70.588	NA	NA	NA	NA	NA	NA	41.176	NA	NA	NA	NA	NA	NA	3.571	80	NA	NA	NA	NA	NA	75	NA	NA	NA	NA	NA	NA	0.685	NA	NA	0.8825	0.8825	1.395	3.517	NA	0.934	NA	NA	1.535
z301	3106	4	7	6	1830	0	0	NA	NA	NA	NA	NA	NA	37.17933333	NA	NA	45.098	NA	NA	NA	NA	NA	NA	7.143	NA	NA	62	NA	6.25	NA	NA	NA	NA	NA	NA	NA	NA	NA	NA	NA	1.029	1.765	1.963666667	0	NA	NA	NA	NA	2.941
z301	3107	5	3	7	2100	0	0	52.381	52.273	NA	21.7395	71.154	52.0835	NA	NA	33.75	33.3335	37.5	75	NA	NA	35	38.73866667	0	NA	7.143	87.5	65.217	66.6665	50	94.4445	22.5	9.86	1.641	1.6635	14.1	0.733	10.459	8.22425	2.383	7.770333333	6.797	11.4845	10.51825	6.542	10.86075	7.6595	NA	7.83025
z301	3108	4	3	8	1860	0	0	NA	90.909	NA	78.261	59.6155	NA	NA	44.444	60	NA	78.125	46.4285	NA	50	30	48.6485	0	NA	NA	95.833	NA	50	NA	NA	26.04175	9.48275	4.8685	4.641	10.7965	0.824	8.8075	5.2335	NA	8.69925	3.57125	11.71875	9.64175	11.02025	8.43575	8.9425	5.267	6.17975
z301	3109	5	4	9	1890	0	0	0	10.4165	NA	7.143	15.3845	100	NA	12.5	NA	76.667	NA	94.737	NA	NA	40	93.334	44.737	NA	NA	NA	NA	NA	NA	NA	19.38	12.47425	6.681666667	12.38675	9.549333333	6.917	5.62025	8.86675	18.8505	10.0575	7.093333333	7.48225	9.22675	13.69975	7.28675	5.93825	4.289	10.68375
z301	3110	4	2	10	1640	0	0	NA	9.091	NA	45.6525	NA	NA	NA	NA	NA	19.444	NA	60.714	NA	10	55	62.162	0	NA	35.714	10.4165	54.348	NA	NA	NA	25.62525	8.944	4.21225	5.137333333	12.4335	3.5715	14.4955	2.99075	5.21	11.19075	9.94625	11.79675	9.29875	11.176	11.8855	10.92525	5.935	7.198
z301	3111	6	2	11	1670	0	0	NA	NA	NA	86.957	13.4615	NA	NA	NA	43.75	22.222	NA	50	45.455	NA	65.83333333	NA	0	NA	NA	25	NA	NA	NA	NA	33.33325	14.1705	11.7615	7.39925	15.53075	6.044333333	16.74325	13.73825	6.01775	13.30225	11.4055	18.32025	14.48175	14.09675	14.03675	14.38575	9.71825	12.07875
z301	3112	5	2	12	1950	0	0	NA	95.455	NA	4.348	23.077	NA	NA	NA	27.5	47.2225	NA	71.429	NA	80	25.83333333	45.04533333	0	NA	NA	41.667	4.348	NA	NA	NA	38.33325	14.49325	11.15975	5.77925	11.68125	3.541	14.1285	10.37375	7.754333333	6.67225	12.788	13.3205	15.05325	13.16225	15.642	12.71375	3.264	9.51525
z301	3113	5	6	13	1810	0	0	96.61	NA	78.6765	NA	NA	NA	30.769	NA	NA	44.1175	NA	NA	NA	NA	NA	NA	NA	50	NA	7	NA	59.375	NA	NA	NA	NA	5.546	NA	NA	NA	NA	NA	NA	1.765	2.108	0.775	3.517	NA	1.868	NA	1.253	2.003333333
z301	3114	4	6	14	1830	0	0	NA	NA	74.2645	NA	NA	NA	30.769	100	NA	26.4705	NA	NA	NA	NA	NA	NA	NA	NA	NA	0	NA	6.25	NA	87.501	NA	0	0	NA	NA	NA	NA	NA	NA	NA	4.706	2.429	2.666666667	NA	0.431	NA	NA	0
z301	3115	6	5	15	1960	0	0	NA	50.69466667	NA	67.857	46.154	49.9995	57.894	12.5	NA	55	41.02566667	71.053	100	13.0435	86.667	NA	NA	100	33.332	43.478	NA	NA	NA	21.96966667	23.514	8.64	4.8425	8.5755	7.3875	6.69075	2.5195	5.576	15.5545	11.33	3.056333333	6.96375	7.58025	9.36525	8.44975	5.7185	6.9385	8.36925
z301	3116	6	6	16	1970	0	0	NA	NA	67.647	NA	77.551	NA	3.846	93.334	NA	63.97075	NA	NA	NA	NA	NA	73.256	NA	50	NA	51	NA	35.9375	NA	68.75	NA	0.4	2.326	NA	NA	NA	1.37	NA	0.167	2.941	0.882333333	3.10075	4.413666667	0.552	1.82	0.141	NA	2.87725
z301	3117	4	1	17	1950	0	0	84.9995	NA	NA	52.083	69.186	NA	41.981	40.68666667	11.111	28.572	63.63633333	NA	NA	74.0565	50	NA	NA	0	8	NA	35.15625	0	NA	0	NA	5.9185	10.09575	8.80325	6.133333333	2.304666667	5.43	0.653	6.18225	6.6235	1.915666667	3.60825	1.923	3.347666667	1.924666667	5.753	1.1315	1.975666667
z301	3118	6	3	18	1960	0	0	21.4285	68.182	NA	56.5215	17.3075	81.25	NA	NA	44.16666667	74.074	35.9375	48.2145	59.091	NA	83.75	35.135	0	50	42.8565	NA	NA	66.667	NA	NA	25.833	5.819	1.532	4.203	9.5575	NA	7.06425	5.9815	2.639	6.63025	4.5315	8.4765	9.41325	9.774	8.5725	11.042	2.33675	7.198
z301	3119	4	4	19	2100	0	0	NA	38.88866667	NA	7.143	30.769	NA	NA	NA	NA	0	20.5125	NA	33.333	37.68133333	0	63.334	NA	49.999	66.668	8.696	NA	NA	NA	NA	18.79825	8.111666667	7.4325	5.53525	5.765666667	6.6455	4.36025	7.99825	14.38925	8.49775	4.786333333	4.325	8.4995	13.23525	8.52725	5.718	6.032	8.11975
z301	3120	6	1	20	1900	0	0	30	NA	NA	74.479	40.698	NA	44.81125	52.57375	NA	NA	31.818	NA	NA	40.25166667	NA	NA	NA	0	32	NA	46.875	49.697	NA	NA	NA	0.34	8.88225	10.38475	6.28	1.911	5.6185	1.2235	4.44375	6.66375	2.189666667	3.9765	NA	2.169	0.84525	5.021	3.795	2.8675
z301	3121	5	1	21	1680	0	0	56.66633333	NA	45.8335	100	42.44175	57.692	62.2645	26.838	NA	NA	4.545	NA	NA	60.3775	50	23.077	NA	0	16	NA	70.3125	22.424	NA	NA	NA	4.965666667	6.23925	8.29075	5.84	3.822666667	5.4675	NA	3.94125	5.061666667	0	2.798333333	NA	4.338	3.145666667	5.858	1.198666667	3.78
z301	3201	2	1	1	3500	0	0	50	NA	NA	68.229	25.58166667	NA	46.541	37.255	66.666	NA	31.818	NA	87.5	68.868	0	38.462	NA	0	72	NA	60.41666667	41.212	NA	NA	NA	3.265	5.71925	7.22225	6.32	2.27625	5.543	3.426	2.061	4.20025	1.642	3.71875	1.0035	3.772	2.206333333	4.881333333	NA	1.933
z301	3202	1	1	2	3200	0	0	60	NA	58.333	73.9585	82.17066667	38.4615	50.94333333	58.33366667	NA	NA	9.091	NA	37.5	80.18875	NA	NA	50	0	92	NA	0	7.273	NA	NA	NA	1.1225	7.7125	9.117	6.506666667	2.079666667	5.0525	NA	6.37575	6.354333333	NA	4.3445	NA	2.758	2.066	5.9625	1.731	3.608
z301	3203	1	3	3	3000	0	0	NA	0	NA	44.92766667	NA	91.667	0	44.445	NA	75	46.875	32.14266667	NA	20	61.66666667	36.03633333	0	NA	64.285	20.833	55.07233333	NA	NA	NA	27.70825	9.3215	2.626	8.406333333	14.336	5.4945	14.0825	5.234	5.493	10.00875	6.3745	9.14075	10.02275	8.99525	9.5285	8.087	7.0475	7.09275
z301	3204	1	4	4	2600	0	0	NA	5.2085	NA	NA	NA	50	NA	12.5	NA	33.33333333	26.923	57.895	66.665	NA	NA	33.334	44.737	0	NA	86.956	NA	NA	29.629	NA	13.43666667	8.520666667	3.678666667	7.864666667	11.216	11.332	6.25025	7.587	19.0915	6.9785	2.249	8.08825	7.0445	9.3265	8.1395	7.2945	6.27625	7.37175
z301	3205	3	6	5	2400	0	0	NA	NA	85.294	NA	NA	NA	NA	NA	NA	24.51	NA	NA	NA	NA	NA	NA	32.143	NA	NA	NA	NA	62.5	NA	NA	NA	NA	3.846	NA	NA	NA	0.514	NA	NA	0.588	1.544	4.806	6.207	NA	NA	NA	NA	2.770666667
z301	3206	2	2	6	3000	0	0	NA	NA	NA	60.86966667	NA	NA	0	11.111	31.25	66.667	31.25	50	NA	NA	22.5	10.811	0	NA	NA	4.167	13.044	NA	NA	NA	27.08325	11.53	7.385	6.39225	11.19475	1.343	12.06425	7.103	3.3925	9.1215	6.874	9.60925	11.77575	9.385	10.724	11.43075	5.044333333	6.566
z301	3207	2	7	7	2900	0	0	NA	NA	48.529	NA	100	NA	46.154	NA	NA	47.059	NA	NA	NA	NA	NA	NA	NA	NA	NA	10	NA	NA	NA	100	NA	NA	1.073	NA	NA	NA	NA	NA	NA	1.985	0.882	NA	0.598	0.158	0.862	NA	0.139	0.831
z301	3208	2	4	8	3600	0	0	50	NA	NA	64.286	26.923	NA	NA	NA	NA	41.667	NA	NA	NA	41.3045	80	NA	76.316	NA	NA	39.13033333	NA	NA	NA	NA	26.098	6.13475	0.45	5.76225	3.919	4.2045	3.423666667	5.119	13.18325	10.46775	0.865	4.97375	4.13475	11.223	6.62775	4.179	6.76425	7.30075
z301	3209	1	5	9	2400	0	0	NA	NA	NA	32.143	23.077	NA	NA	NA	NA	26.6665	10.256	NA	NA	NA	NA	76.667	NA	NA	NA	65.217	NA	NA	22.222	63.636	28.68233333	5.26575	2.703	8.39375	6.35125	3.707	6.977	3.839	15.03225	10.67325	3.2005	5.0605	7.08275	12.655	5.85275	4.10525	5.5785	9.86475
z301	3210	3	7	10	2000	0	0	98.305	NA	85.294	NA	97.959	NA	NA	NA	NA	44.118	NA	NA	NA	NA	NA	NA	NA	65	NA	NA	NA	NA	NA	NA	NA	NA	4.293	NA	NA	NA	NA	NA	NA	NA	NA	NA	1.03475	NA	4.31	NA	1.114	NA
z301	3211	3	1	11	3300	0	0	10	NA	NA	47.22233333	68.217	NA	68.868	53.6765	44.444	NA	NA	NA	0	77.3585	NA	23.077	NA	0	65.33333333	NA	78.125	3.636	NA	NA	NA	3.7755	6.124	7.6495	6.56	2.192	4.41175	4.4045	6.29825	3.43275	2.6275	3.141666667	1.505	4.102	3.803	8.089	2.663333333	2.362333333
z301	3212	2	3	12	3100	0	0	NA	NA	NA	56.522	26.923	NA	NA	NA	25	30.556	NA	66.66666667	NA	10	28.33333333	14.8645	0	NA	NA	72.9165	100	83.333	80	NA	28.333	7.615	4.376333333	4.028	14.292	4.701	7.2475	7.383	2.261666667	9.924	9.13975	11.4845	14.32925	10.86425	11.8855	10.73075	4.5995	7.47875
z301	3213	3	5	13	2800	0	0	NA	23.9585	78.572	NA	NA	NA	NA	12.4995	NA	59.9995	17.949	NA	0	0	6.6665	NA	63.1575	NA	NA	NA	NA	NA	NA	20.455	16.02066667	8.8955	6.982	10.93475	7.20725	8.74	7.5585	4.79875	16.5595	9.647	6.27175	6.05525	7.3505	10.21675	4.14725	6.78175	4.463	8.5825
z301	3214	3	2	14	2500	0	0	NA	NA	NA	NA	NA	NA	NA	33.333	40	NA	37.5	66.0715	27.273	NA	52.5	16.216	0	NA	NA	68.75	56.522	NA	NA	NA	23.05566667	9.21325	9.46375	4.5975	13.8935	2.503	7.56875	9.408	2.58475	7.8125	5.72175	11.4845	9.87025	7.67125	11.81675	9.5255	4.785	10.60375
z301	3215	1	2	15	2900	0	0	NA	NA	NA	21.739	NA	NA	NA	NA	12.5	0	NA	37.5	54.545	NA	46.25	41.44166667	0	NA	NA	64.583	56.522	NA	NA	NA	25.2085	10.345	4.32175	7.0055	15.2655	5.8	12.615	9.0655	3.3925	12.669	9.2935	16.0155	13.79575	9.07325	12.60225	12.2085	2.2255	5.4775
z301	3216	3	3	16	2500	0	0	0	45.455	NA	NA	43.59	NA	NA	55.5555	73.75	16.667	NA	NA	NA	10	45	54.955	0	NA	21.428	37.5	53.62333333	NA	73.333	NA	32.29175	8.5125	6.491666667	5.896	9.86725	6.105	9.86225	4.95325	2.5845	6.6725	5.427333333	9.92175	9.642	8.1775	9.836	7.3095	3.8945	5.407
z301	3217	1	6	17	2600	0	0	NA	NA	100	NA	NA	NA	52.564	NA	NA	10.294	NA	NA	NA	NA	NA	NA	NA	NA	NA	NA	95.652	NA	NA	NA	NA	1.1	NA	NA	NA	NA	NA	NA	NA	0.441	1.029	3.7985	2.206666667	0.315	1.652	NA	NA	0.959
z301	3218	3	4	18	2700	0	0	NA	52.083	NA	32.143	NA	0	NA	NA	NA	40	7.692	100	NA	8.696	NA	33.334	13.158	NA	NA	10.8695	NA	NA	33.333	31.25	20.41366667	6.1345	4.054	9.3015	14.27925	6.28375	8.8665	8.2725	16.198	9.89325	6.574	5.44975	7.121	10.178	7.79075	7.185	4.00975	7.372
z301	3219	2	5	19	3500	0	0	0	2.083	NA	25	NA	100	42.105	NA	NA	80	28.205	NA	NA	17.391	13.333	13.333	21.053	NA	NA	30.435	NA	NA	96.296	15.909	17.57133333	6.49275	2.1395	9.891	10.18	10.97033333	7.8005	8.13525	18.08675	12.151	6.70375	6.4875	8.26925	9.2105	6.66625	3.59225	5.23	7.51425
z301	3220	1	7	20	2200	0	0	84.746	NA	52.941	NA	NA	NA	NA	NA	NA	29.412	NA	NA	NA	NA	NA	NA	NA	NA	NA	12	NA	40.625	NA	100	NA	1.2	0.179	NA	NA	NA	1.712	NA	NA	3.235	1.8385	3.6435	2.436666667	NA	3.448	NA	NA	3.3245
z301	3221	2	6	21	3000	0	0	NA	NA	95.588	NA	NA	NA	NA	NA	NA	20.588	NA	NA	NA	NA	NA	97.674	NA	NA	NA	NA	NA	37.5	NA	NA	NA	0.8	2.862	NA	NA	NA	NA	NA	NA	0.294	NA	4.186	3.4485	NA	NA	NA	1.671	0.192
[truncated: 2,004 more columns]
